# Supplementary material for: Diclofenac Disrupts the Circadian Clock and through Complex Cross-Talks Aggravates Immune-Mediated Liver Injury—A Repeated Dose Study in Minipigs for 28 Days
Source: Int J Mol Sci. 2023 Jan 11;24(2):1445. doi: 10.3390/ijms24021445 (PMC9863319; doi:10.3390/ijms24021445)
Supplement: Supplementary file 1 [file ijms-24-01445-s001.zip]

Archive with 7 entries (7 files):
- Supplementary Materials.pdf
- Supplementary Table S1.pdf
- Supplementary Table S2.xlsx
- Supplementary Table S3.xlsx
- Supplementary Table S4.xls
- Supplementary Table S5.xls
- Supplementary Table S6.pdf
