# Supplementary material for: Diclofenac Disrupts the Circadian Clock and through Complex Cross-Talks Aggravates Immune-Mediated Liver Injury—A Repeated Dose Study in Minipigs for 28 Days
Source: Int J Mol Sci. 2023 Jan 11;24(2):1445. doi: 10.3390/ijms24021445 (PMC9863319; doi:10.3390/ijms24021445)
Supplement: Supplementary file 1 [file ijms-24-01445-s001.zip › Supplementary Table S2.xlsx]

## Sheet: LD_liver
Supplementary Table S2: Enriched biological processes in liver and kidney. The functional properties of DEGs were analyzed using the GeneXplain platform and the p-value threshold was set as <0.05.
Rhythmic process				Innate immune response				Stress response				Oxidation-reduction process				Response to oxidative stress				Response to cytokine stimulus				Response to hypoxia				MAPK cascade				Leukocyte activation				Apoptotic signaling				Defense response				Glucose metabolic process				Fatty acid metabolic process
Probeset ID	Gene symbol	Fold change (average)±SD		Probeset ID	Gene symbol	Fold change (average)±SD		Probeset id	Gene symbol	Fold change (average)±SD		Probeset ID	Gene symbol	Fold change (average)±SD		Probeset ID	Gene symbol	Fold change (average)±SD		Probeset ID	Gene symbol	Fold change (average)±SD		Probeset ID	Gene symbol	Fold change (average)±SD		Probeset ID	Gene symbol	Fold change (average)±SD		Probeset ID	Gene symbol	Fold change (average)±SD		Probeset ID	Gene symbol	Fold change (average)±SD		Probeset ID	Gene symbol	Fold change (average)±SD		Probeset ID	Gene symbol	Fold change (average)±SD		Probeset id	Gene symbol
Ssc.25227.1.S1_at	ARNTL (BMAL1)	2.07±0.46		Ssc.8659.2.S1_a_at	ATG12	1.48±0.2		Ssc.30921.1.S1_at	APBB1	-1.69±0.16		Ssc.206.1.S1_at	CYP2C19 (CYP2C32)	-1.88±1.14		Ssc.390.1.A1_at	HIF1A	-1.67±0.04		Ssc.13622.1.S1_at	AQP4	-1.56±0.24		Ssc.12842.1.S1_at	CD26/DPP4	-2.05±0.39		Ssc.12842.1.S1_at	CD26/DPP4	-2.05±0.39		Ssc.12842.1.S1_at	CD26/DPP4	-2.05±0.39		Ssc.12842.1.S1_at	CD26/DPP4	-2.05±0.39		Ssc.8659.2.S1_a_at	ATG12	1.48±0.2		Ssc.18068.1.A1_at	ENO4	-1.9±1.02		Ssc.206.1.S1_at	CYP2C19 (CYP2C32)
Ssc.2033.1.S1_at	CRY1	4.13±1.23		Ssc.16110.1.A1_at	BIRC3	1.52±0.26		Ssc.13622.1.S1_at	AQP4	-1.56±0.24		Ssc.26334.1.S1_at	DIO1	-1.66±0.45		Ssc.13453.2.S1_at	NUDT15	1.53±0.25		Ssc.22305.1.A1_at	DAPK1	-1.53±0.11		Ssc.390.1.A1_at	HIF1A	-1.67±0.04		Ssc.12789.1.A1_at	FGF10	-1.54±0.47		Ssc.12789.1.A1_at	FGF10	-1.54±0.47		Ssc.22305.1.A1_at	DAPK1	-1.53±0.11		Ssc.16110.1.A1_at	BIRC3	1.52±0.26		Ssc.302.1.S1_at	LDHC	1.6±0.09		Ssc.18175.1.A1_at	FASN
Ssc.5837.1.S1_at	DBP	-1.83±0.35		Ssc.4633.1.A1_at	C7	1.76±0.5		Ssc.8659.2.S1_a_at	ATG12	1.48±0.2		Ssc.18175.1.A1_at	FASN	-1.61±0.22		Ssc.16864.1.S1_at	PPARGC1A	-1.63±0.28		Ssc.18175.1.A1_at	FASN	-1.61±0.22		Ssc.2087.1.S1_at	HYOU1	1.54±0.42		Ssc.24291.1.A1_s_at	MAPK14	1.51±0.27		Ssc.2714.3.S1_at	FYN	-1.52±0.21		Ssc.12789.1.A1_at	FGF10	-1.54±0.47		Ssc.8594.1.A1_at	BLNK	-1.57±0.08		Ssc.24291.1.A1_s_at	MAPK14	1.51±0.27		Ssc.24291.1.A1_s_at	MAPK14
Ssc.13870.1.A1_at	NR1D2	-2.79±0.38		Ssc.18872.1.A1_at	C9	2.73±0.77		Ssc.30446.1.A1_s_at	BAZ1B	-1.46±0.21		Ssc.26531.1.A1_at	JMJD1C	1.51±0.18		Ssc.7957.1.A1_at	SRXN1	1.5±0.19		Ssc.29054.1.A1_at	GBP1	-1.65±0.65		Ssc.11194.1.S1_at	PLAU	1.51±0.27		Ssc.610.1.S1_at	MAPK6	1.52±0.30		Ssc.12191.1.A1_at	HSP90AA1	1.58±0.2		Ssc.2714.3.S1_at	FYN	-1.52±0.21		Ssc.4633.1.A1_at	C7	1.76±0.5		Ssc.16864.1.S1_at	PPARGC1A	-1.63±0.28		Ssc.8177.1.A2_at	PLP1
Ssc.15928.1.A1_at	NR3C1	1.57±0.08		Ssc.12789.1.A1_at	FGF10	-1.45±0.47		Ssc.16110.1.A1_at	BIRC3	1.52±0.26		Ssc.302.1.S1_at	LDHC	1.6±0.09						Ssc.390.1.A1_at	HIF1A	-1.67±0.04		Ssc.16864.1.S1_at	PPARGC1A	-1.63±0.28		Ssc.15469.2.S1_at	PTPLAD1	-1.78±0.19		Ssc.1231.1.A1_at	HSPH1	1.74±0.4		Ssc.1231.1.A1_at	HSPH1	1.74±0.4		Ssc.18872.1.A1_at	C9	2.73±0.77						Ssc.16864.1.S1_at	PPARGC1A
Ssc.6014.1.S1_at	RORC	1.76±0.26		Ssc.2714.3.S1_at	FYN	-1.52±0.21		Ssc.8594.1.A1_at	BLNK	-1.57±0.08		Ssc.24291.1.A1_s_at	MAPK14	1.51±0.27						Ssc.1717.1.S1_at	HSPA5	1.54±0.27		Ssc.23963.1.S1_at	RGCC	-2.75±0.68						Ssc.6014.1.S1_at	RORC	1.76±0.26		Ssc.2087.1.S1_at	HYOU1	1.54±0.42		Ssc.2714.3.S1_at	FYN	-1.52±0.21						Ssc.15469.2.S1_at	PTPLAD1
				Ssc.12191.1.A1_at	HSP90AA1	1.58±0.2		Ssc.4633.1.A1_at	C7	1.76±0.5		Ssc.6166.1.S1_at	ME3	2.35±0.98						Ssc.15705.1.A1_at	KRT8	1.51±0.31		Ssc.2464.1.S1_at	STC1	1.54±0.3						Ssc.6634.1.A1_at	THY1	-1.68±0.27						Ssc.29054.1.A1_at	GBP1	-1.65±0.65
				Ssc.24291.1.A1_s_at	MAPK14	1.51±0.27		Ssc.18872.1.A1_at	C9	2.73±0.77		Ssc.16864.1.S1_at	PPARGC1A	-1.63±0.28						Ssc.16864.1.S1_at	PPARGC1A	-1.63±0.28		Ssc.15902.1.A1_at	TEK	-1.58±0.24														Ssc.942.1.S1_at	GJA1	1.63±0.37
				Ssc.28384.1.A1_at	NFKBIB	1.51±0.22		Ssc.12842.1.S1_at	CD26/DPP4	-2.05±0.39		Ssc.11252.1.S1_at	SPR	-1.61±0.49						Ssc.4552.1.S1_at	VLDLR	-1.53±0.21		Ssc.4552.1.S1_at	VLDLR	-1.53±0.21														Ssc.12191.1.A1_at	HSP90AA1	1.58±0.2
								Ssc.2033.1.S1_at	CRY1	4.13±1.23		Ssc.7957.1.A1_at	SRXN1	1.5±0.19																										Ssc.24291.1.A1_s_at	MAPK14	1.51±0.27
								Ssc.12789.1.A1_at	FGF10	-1.54±0.47																														Ssc.20489.1.S1_s_at	MDK	-1.51±0.05
								Ssc.2714.3.S1_at	FYN	-1.52±0.21																														Ssc.28384.1.A1_at	NFKBIB	1.51±0.22
								Ssc.29054.1.A1_at	GBP1	-1.65±0.65																														Ssc.101.1.S1_at	SPP1	-1.53±0.13
								Ssc.942.1.S1_at	GJA1	1.63±0.37																														Ssc.30887.1.S1_at	TNFAIP6	-1.58±0.53
								Ssc.390.1.A1_at	HIF1A	-1.67±0.04
								Ssc.12191.1.A1_at	HSP90AA1	1.58±0.2
								Ssc.1717.1.S1_at	HSPA5	1.54±0.27
								Ssc.1231.1.A1_at	HSPH1	1.74±0.4
								Ssc.2087.1.S1_at	HYOU1	1.54±0.42
								Ssc.15705.1.A1_at	KRT8	1.51±0.31
								Ssc.24291.1.A1_s_at	MAPK14	1.51±0.27
								Ssc.20489.1.S1_s_at	MDK	-1.51±0.05
								Ssc.28384.1.A1_at	NFKBIB	1.51±0.22
								Ssc.17330.3.A1_at	NSMCE4A	1.56±0.25
								Ssc.13453.2.S1_at	NUDT15	1.53±0.25
								Ssc.11194.1.S1_at	PLAU	1.56±0.27
								Ssc.12720.1.S1_at	PLLP	1.62±0.48
								Ssc.16864.1.S1_at	PPARGC1A	-1.63±0.28
								Ssc.15469.2.S1_at	PTPLAD1	-1.78±0.19
								Ssc.13793.1.A1_at	RAD51AP1	-1.51±0.08
								Ssc.3311.1.S1_at	RBM3	-1.51±0.15
								Ssc.23963.1.S1_at	RGCC	-2.75±0.68
								Ssc.24801.1.A1_at	RINT1	1.52±0.02
								Ssc.101.1.S1_at	SPP1	-1.53±0.13
								Ssc.7957.1.A1_at	SRXN1	1.5±0.19
								Ssc.2464.1.S1_at	STC1	1.54±0.3
								Ssc.15902.1.A1_at	TEK	-1.58±0.24
								Ssc.30887.1.S1_at	TNFAIP6	-1.58±0.53
								Ssc.14506.1.S1_at	TOP2A	-1.62±0.49
								Ssc.4552.1.S1_at	VLDLR	-1.53±0.21
								Ssc.14099.1.A1_at	WDR33	1.54±0.18
[truncated: 13 more columns]

## Sheet: HD_liver
Rhythmic process				Cellular response to stress				Response to oxidative stress				Response to hypoxia				Oxidation-reduction process				Response to cytokine stimulus				Glutathione metabolic process				Cell cycle				Lipid metabolism				Fatty acid metabolism				Cholesterol metabolism				Glucose metabolic process				Gluconeogenesis
Probeset ID	Gene symbol	Fold change (average)±SD		Probeset ID	Gene symbol	Fold change (average)±SD		Probeset ID	Gene symbol	Fold change (average)±SD		Probeset ID	Gene symbol	Fold change (average)±SD		Probeset ID	Gene symbol	Fold change (average)±SD		Probeset ID	Gene symbol	Fold change (average)±SD		Probeset ID	Gene symbol	Fold change (average)±SD		Probeset ID	Gene symbol	Fold change (average)±SD		Probeset ID	Gene symbol	Fold change (average)±SD		Probeset ID	Gene symbol	Fold change (average)±SD		Probeset ID	Gene symbol	Fold change (average)±SD		Probeset ID	Gene symbol	Fold change (average)±SD		Probeset ID	Gene symbol
Ssc.18933.1.A1_at	ADH4	-2.93±1.27		Ssc.8980.1.A1_at	ANGPTL4	-1.54±0.29		Ssc.14503.1.S1_at	APOA4	1.56±0.29		Ssc.6943.1.A1_at	ANGPT1	-1.51±0.39		Ssc.21541.1.S1_at	ACAD10	1.93±0.35		Ssc.12348.2.S1_at	B2M	-1.53±0.34		Ssc.5822.1.S1_at	ALOX5AP	1.87±0.31		Ssc.28452.1.A1_at	BTG4	-1.57±0.55		Ssc.30373.1.A1_at	AACS	-2.17±0.48		Ssc.12803.1.S1_at	ACOX1	-1.53±0.19		Ssc.3703.1.S1_at	APOA2	-1.57±0.07		Ssc.18068.1.A1_at	ENO4	-2.40±0.40		Ssc.23537.1.S1_at	G6PC
Ssc.6943.1.A1_at	ANGPT1	-1.51±0.39		Ssc.14503.1.S1_at	APOA4	1.56±0.29		Ssc.6833.1.S1_at	BTG1	-1.52±0.08		Ssc.8980.1.A1_at	ANGPTL4	-1.54±0.29		Ssc.12803.1.S1_at	ACOX1	-1.53±0.19		Ssc.26447.1.S1_at	CPD	1.51±0.22		Ssc.16377.1.A1_at	GSTA1	-2.62±1.33		Ssc.14386.1.A1_at	CCNG2	-1.82±0.36		Ssc.12803.1.S1_at	ACOX1	-1.53±0.19		Ssc.16577.1.A1_at	ACOX2	-1.56±0.11		Ssc.14503.1.S1_at	APOA4	1.56±0.29		Ssc.23537.1.S1_at	G6PC	-1.8±0.52		Ssc.16231.3.S1_a_at	IGF1
Ssc.25227.1.S1_at	ARNTL (BMAL1)	2.69±0.1		Ssc.8659.2.S1_a_at	ATG12	1.53±0.15		Ssc.4389.2.S1_at	FKBP1B	2.34±1.04		Ssc.17615.1.S1_at	ATP1B1	1.5±0.37		Ssc.16577.1.A1_at	ACOX2	-1.56±0.11		Ssc.28997.1.S1_at	CSF2RB	1.51±0.11		Ssc.15549.1.A1_at	GSTT1	-1.57±0.32		Ssc.5737.1.S1_at	CDKN1A (p21)	2.74±1.11		Ssc.16577.1.A1_at	ACOX2	-1.56±0.11		Ssc.2176.1.A1_at	ACSL3	-1.66±0.58		Ssc.6418.1.S1_at	FDFT1	-1.54±0.39		Ssc.24291.1.A1_s_at	MAPK14	1.53±0.08		Ssc.15986.2.A1_at	INSR
Ssc.17537.1.S1_at	BHLHE41/DEC2	-2.41±0.32		Ssc.12565.1.A1_at	BCAT1	1.53±0.21		Ssc.18868.1.S1_at	MBL2	-2.61±1.59		Ssc.263.1.S1_at	LEPR	1.59±0.27		Ssc.27693.1.A1_a_at	ADCY8	-1.51±0.08		Ssc.22002.2.A1_at	CXCL13	1.54±0.16		Ssc.10955.1.S1_at	MGST3	-1.7±0.36		Ssc.6966.3.S1_a_at	CDKN1B (p27)	-2.39±0.96		Ssc.2176.1.A1_at	ACSL3	-1.66±0.58		Ssc.5822.1.S1_at	ALOX5AP	1.87±0.31		Ssc.6605.1.S1_at	HDLBP	1.64±0.28		Ssc.11103.1.S1_at	MDH1	1.55±0.07		Ssc.11103.1.S1_at	MDH1
Ssc.2033.1.S1_at	CRY1	4.28±0.51		Ssc.15518.1.A1_at	BCL6	2.38±0.48		Ssc.13453.2.S1_at	NUDT15	1.62±0.11		Ssc.16053.1.A1_at	MMP13	1.59±0.09		Ssc.18933.1.A1_at	ADH4	-2.93±1.27		Ssc.19692.1.S1_at	CXCL2	2.56±1.05		Ssc.3706.1.S2_at	SOD2	1.91±0.53		Ssc.2224.1.S1_at	CENPF	-1.51±0.28		Ssc.27693.1.A1_a_at	ADCY8	-1.51±0.08		Ssc.3703.1.S1_at	APOA2	-1.57±0.07		Ssc.263.1.S1_at	LEPR	1.59±0.27		Ssc.2696.1.S1_at	NISCH	-1.71±0.27		Ssc.21431.3.A1_s_at	PHGDH
Ssc.5837.1.S1_at	DBP	-2.41±0.65		Ssc.3106.1.S1_at	CALR	2.42±1.21		Ssc.11206.1.A1_at	PLCG1	-1.54±0.07		Ssc.17108.1.S1_at	NPEPPS	1.54±0.23		Ssc.5607.1.S1_at	ALDH4A1	-1.58±0.61		Ssc.7362.1.S1_at	EPRS	1.61±0.33		Ssc.15974.1.S1_at	TXNRD1	-1.52±0.28		Ssc.12229.1.S1_at	CKS2	1.51±0.35		Ssc.18933.1.A1_at	ADH4	-2.93±1.27		Ssc.16124.1.S1_a_at	CYP2C9 (CYP2C42)	-2.05±0.27		Ssc.3345.2.S1_at	MVK	-2.36±0.93		Ssc.19740.1.S1_at	PDK3	1.53±0.08		Ssc.16864.1.S1_at	PPARGC1A
Ssc.24441.2.S1_a_at	NPAS2	2.46±0.51		Ssc.6685.2.A1_at	CALU	1.55±0.25		Ssc.16864.1.S1_at	PPARGC1A	-2.11±0.46		Ssc.6988.1.A1_at	PAM	-1.51±0.29		Ssc.5822.1.S1_at	ALOX5AP	1.87±0.31		Ssc.18175.1.A1_at	FASN	-2.12±0.54						Ssc.26021.1.S1_at	FOXA1	1.79±0.37		Ssc.4891.1.A1_at	AGPAT9	2.99±1.11		Ssc.30467.1.A1_at	ELOVL2	3.53±0.59		Ssc.4715.1.S1_at	TM7SF2	-2.51±0.63		Ssc.27727.1.S1_at	PGM5	-1.79±0.11		Ssc.14066.2.S1_at	TAT
Ssc.13870.1.A1_at	NR1D2/REVERBB	-5.25±1.01		Ssc.5737.1.S1_at	CDKN1A (p21)	2.74±1.11		Ssc.25206.1.S1_at	PPIF	1.74±0.33		Ssc.19740.1.S1_at	PDK3	1.53±0.08		Ssc.3703.1.S1_at	APOA2	-1.57±0.07		Ssc.29054.1.A1_at	GBP1	-2.55±0.54						Ssc.20585.1.S1_at	GADD45G	1.75±0.29		Ssc.5822.1.S1_at	ALOX5AP	1.87±0.31		Ssc.18175.1.A1_at	FASN	-2.12±0.54		Ssc.8564.1.A1_at	VLDLR	1.98±0.15		Ssc.16864.1.S1_at	PPARGC1A	-2.11±0.46
Ssc.19174.1.A1_at	PER2	-2.6±1.36		Ssc.18878.1.A1_at	CREBRF	-1.86±0.39		Ssc.6371.1.A1_at	PRNP	1.54±0.15		Ssc.16864.1.S1_at	PPARGC1A	-2.11±0.46		Ssc.17183.1.S1_at	ATP5D	1.56±0.36		Ssc.9565.1.S1_at	IFNGR1	1.55±0.18						Ssc.16231.3.S1_a_at	IGF1	1.52±0.19		Ssc.8980.1.A1_at	ANGPTL4	-1.54±0.29		Ssc.27543.1.S1_at	LPIN1	-1.55±0.35						Ssc.12400.1.S1_at	SLC2A8	1.52±0.14
				Ssc.2033.1.S1_at	CRY1	4.28±0.51		Ssc.9781.1.S1_at	SERPINE1	1.58±0.04		Ssc.23963.1.S1_at	RGC32 (RGCC)	-2.87±1.39		Ssc.1078.1.A1_at	CREG1	-1.57±0.17		Ssc.528.1.S1_at	IL5	-1.52±0.15						Ssc.15986.2.A1_at	INSR	-1.55±0.07		Ssc.3703.1.S1_at	APOA2	-1.57±0.07		Ssc.24291.1.A1_s_at	MAPK14	1.53±0.08						Ssc.14066.2.S1_at	TAT	-2.15±0.45
				Ssc.4303.1.S1_at	EEF1E1	1.54±0.21		Ssc.3706.1.S2_at	SOD2	1.91±0.53		Ssc.12400.1.S1_at	SLC2A8	1.52±0.14		Ssc.16124.1.S1_a_at	CYP2C9 (CYP2C42)	-2.05±0.27		Ssc.12504.1.A1_at	ISG12 (IFI27)	-2.45±0.82						Ssc.13711.1.S1_at	MAP2K6	-1.61±0.13		Ssc.14503.1.S1_at	APOA4	1.56±0.29		Ssc.6988.1.A1_at	PAM	-1.51±0.29
				Ssc.20585.1.S1_at	GADD45G	1.75±0.29		Ssc.14066.2.S1_at	TAT	-2.15±0.45		Ssc.3706.1.S2_at	SOD2	1.91±0.53		Ssc.232.1.S1_at	DAO1	-2±0.93		Ssc.11557.1.A1_at	ISG15	-1.86±0.11						Ssc.24291.1.A1_s_at	MAPK14	1.53±0.08		Ssc.12236.1.A1_at	ARSD	-1.73±0.11		Ssc.8177.1.A2_at	PLP1	-5.01±1.01
				Ssc.8825.3.S1_at	GTF2H3	1.82±0.05		Ssc.15974.1.S1_at	TXNRD1	-1.52±0.28		Ssc.2464.1.S1_at	STC1	1.58±0.35		Ssc.18175.1.A1_at	FASN	-2.12±0.54		Ssc.23054.1.S1_at	JAK3	1.52±0.19						Ssc.23006.1.S1_at	NUCKS1	-1.55±0.2		Ssc.26359.1.S1_a_at	CDS2	1.53±0.17		Ssc.16864.1.S1_at	PPARGC1A	-2.11±0.46
				Ssc.12191.1.A1_at	HSP90AA1	2.01±0.3						Ssc.17121.1.S1_at	TWIST1	-1.53±0.14		Ssc.6418.1.S1_at	FDFT1	-1.54±0.39		Ssc.5991.1.A1_at	KRT18	1.67±0.25						Ssc.6371.1.A1_at	PRNP	1.54±0.15		Ssc.16124.1.S1_a_at	CYP2C9 (CYP2C42)	-2.05±0.27		Ssc.15469.2.S1_at	PTPLAD1	-1.87±0.14
				Ssc.308.1.S1_at	HSP90B1	1.93±0.8						Ssc.9059.1.A1_at	UBB	-1.54±0.26		Ssc.2858.1.S1_at	GMPR2	1.66±0.01		Ssc.263.1.S1_at	LEPR	1.59±0.27						Ssc.12758.1.A1_at	PSMB9	-1.54±0.28		Ssc.10560.1.A1_at	DDHD1	1.73±0.27
				Ssc.9056.1.A1_at	HSPA5	1.81±0.1						Ssc.8564.1.A1_at	VLDLR	1.98±0.15		Ssc.5680.1.S1_at	GRHPR	-1.61±0.18		Ssc.14340.1.S1_at	LITAF	1.81±0.22						Ssc.830.1.S1_at	PSME2	-1.51±0.26		Ssc.30467.1.A1_at	ELOVL2	3.53±0.59
				Ssc.9655.1.A1_at	LOC100518125 (YBX3)	1.52±0.3										Ssc.15549.1.A1_at	GSTT1	-1.57±0.32		Ssc.9655.1.A1_at	LOC100518125 (YBX3)	1.59±0.3						Ssc.23963.1.S1_at	RGC32 (RGCC)	-2.87±1.39		Ssc.18175.1.A1_at	FASN	-2.12±0.54
				Ssc.26469.1.A1_at	MACROD1	-2.01±0.41										Ssc.17033.1.S1_at	HIGD2A	-1.53±0.18		Ssc.853.1.A1_at	MME	-1.55±0.07						Ssc.7604.1.A1_at	SKIL	1.6±0.41		Ssc.6418.1.S1_at	FDFT1	-1.54±0.39
				Ssc.13711.1.S1_at	MAP2K6	-1.61±0.13										Ssc.14393.2.S1_x_at	HSD3B1	-1.91±0.14		Ssc.15640.1.S1_at	MT2A	1.65±0.37						Ssc.30934.1.S1_at	TERF1	-1.74±0.64		Ssc.3761.1.A1_at	GM2A	-1.52±0.38
				Ssc.24291.1.A1_s_at	MAPK14	1.53±0.08										Ssc.263.1.S1_at	LEPR	1.59±0.27		Ssc.6463.2.S1_at	MYD88	1.53±0.19						Ssc.14506.1.S1_at	TOP2A	-1.77±0.33		Ssc.6605.1.S1_at	HDLBP	1.64±0.28
				Ssc.3033.1.S1_a_at	MAPKAPK3	1.55±0.11										Ssc.7297.1.S1_at	MAOB	-1.86±0.22		Ssc.1031.1.S1_at	OAS1	-2.04±0.66						Ssc.22797.1.S1_at	TOP2B	1.6±0.28		Ssc.14393.2.S1_x_at	HSD3B1	-1.91±0.14
				Ssc.6463.2.S1_at	MYD88	1.53±0.19										Ssc.24291.1.A1_s_at	MAPK14	1.53±0.08		Ssc.11206.1.A1_at	PLCG1	-1.54±0.07						Ssc.28515.1.S1_at	USP2	-1.91±0.42		Ssc.263.1.S1_at	LEPR	1.59±0.27
				Ssc.23247.1.S1_at	MYLK	-1.51±0.26										Ssc.11103.1.S1_at	MDH1	1.55±0.07		Ssc.16864.1.S1_at	PPARGC1A	-2.11±0.46						Ssc.3915.1.A1_at	WEE1	-1.93±0.1		Ssc.27543.1.S1_at	LPIN1	-1.55±0.35
				Ssc.17108.1.S1_at	NPEPPS	1.54±0.23										Ssc.10955.1.S1_at	MGST3	-1.7±0.36		Ssc.222.1.S1_at	SLA-DRA (HLA-DRA)	-1.54±0.26										Ssc.24291.1.A1_s_at	MAPK14	1.53±0.08
				Ssc.19740.1.S1_at	PDK3	1.53±0.08										Ssc.6194.1.S1_at	OXNAD1	1.52±0.05		Ssc.7207.3.A1_at	SP100	1.74±0.57										Ssc.17956.1.A1_at	MBOAT1	-1.51±0.12
				Ssc.16864.1.S1_at	PPARGC1A	-2.11±0.46										Ssc.6988.1.A1_at	PAM	-1.51±0.29		Ssc.8564.1.A1_at	VLDLR	1.98±0.15										Ssc.10955.1.S1_at	MGST3	-1.7±0.36
				Ssc.25206.1.S1_at	PPIF	1.74±0.33										Ssc.27727.1.S1_at	PGM5	-1.79±0.11														Ssc.3345.2.S1_at	MVK	-2.36±0.93
				Ssc.12758.1.A1_at	PSMB9	-1.54±0.28										Ssc.22015.1.A1_at	PHYHD1	1.59±0.21														Ssc.24441.2.S1_a_at	NPAS2	2.46±0.51
				Ssc.830.1.S1_at	PSME2	-1.5±0.26										Ssc.19156.1.A1_at	PIPOX	-1.54±0.43														Ssc.29043.1.S1_at	NR5A2	-1.57±0.46
				Ssc.15469.2.S1_at	PTPLAD1	-1.87±0.14										Ssc.3476.1.A1_at	PIR	-1.53±0.34														Ssc.7677.1.A1_at	NUDT4	1.52±0.13
				Ssc.23963.1.S1_at	RGC32 (RGCC)	-2.87±1.39										Ssc.16864.1.S1_at	PPARGC1A	-2.11±0.46														Ssc.6988.1.A1_at	PAM	-1.51±0.29
				Ssc.24148.1.S1_at	SMC6	-1.54±0.24										Ssc.5284.1.S1_at	SLC25A4	-1.51±0.35														Ssc.11206.1.A1_at	PLCG1	-1.54±0.07
				Ssc.3706.1.S2_at	SOD2	1.91±0.53										Ssc.3706.1.S2_at	SOD2	1.91±0.53														Ssc.17821.1.A1_at	PLEK	1.5±0.12
				Ssc.7207.3.A1_at	SP100	1.74±0.57										Ssc.11252.1.S1_at	SPR	-1.67±0.38														Ssc.6323.1.S1_at	PLIN2	4.7±1.15
				Ssc.959.1.S1_at	SRPR	1.58±0.13										Ssc.12780.1.S1_at	SQRDL	1.58±0.26														Ssc.8177.1.A2_at	PLP1	-5.01±1.01
				Ssc.30749.1.S1_at	SSR1	1.52±0.16										Ssc.4715.1.S1_at	TM7SF2	-2.51±0.63														Ssc.16864.1.S1_at	PPARGC1A	-2.11±0.46
				Ssc.2464.1.S1_at	STC1	1.48±0.35										Ssc.15974.1.S1_at	TXNRD1	-1.52±0.28														Ssc.15469.2.S1_at	PTPLAD1	-1.87±0.14
				Ssc.7770.1.A1_at	TARDBP	1.51±0.12																										Ssc.8657.1.A1_at	SAMD8	1.57±0.22
				Ssc.13037.1.A1_at	TLK1	1.52±0.26																										Ssc.2999.1.S1_at	SERINC2	1.56±0.12
				Ssc.14506.1.S1_at	TOP2A	-1.77±0.33																										Ssc.3831.1.S1_at	SERPINA6	-1.54±0.33
				Ssc.17121.1.S1_at	TWIST1	-1.53±0.14																										Ssc.4336.1.A1_at	SH3YL1	-1.68±0.32
				Ssc.15974.1.S1_at	TXNRD1	-1.52±0.28																										Ssc.24065.1.S1_at	SLCO1B3	-2.16±0.18
				Ssc.9059.1.A1_at	UBB	-1.54±0.26																										Ssc.4715.1.S1_at	TM7SF2	-2.51±0.63
				Ssc.8564.1.A1_at	VLDLR	1.98±0.15																										Ssc.15974.1.S1_at	TXNRD1	-1.52±0.28
																																Ssc.8564.1.A1_at	VLDLR	1.98±0.15
[truncated: 16 more columns]

## Sheet: LD_kidney
Rhythmic process				Immune response				Inflammatory response				Response to stress				Cellular response to stress				Response to oxidative stress				T cell activation involved in immune response				Complement activation				Response to hypoxia				Response to ROS				Response to cytokine stimulus				Cell death and apoptosis					Mitotic cell cycle
Probeset ID	Gene symbol	Fold change (average)±SD		Probeset ID	Gene symbol	Fold change (average)±SD		Probeset ID	Gene symbol	Fold change (average)±SD		Probeset ID	Gene symbol	Fold change (average)±SD		Probeset ID	Gene symbol	Fold change (average)±SD		Probeset ID	Gene symbol	Fold change (average)±SD		Probeset ID	Gene symbol	Fold change (average)±SD		Probeset ID	Gene symbol	Fold change (average)±SD		Probeset ID	Gene symbol	Fold change (average)±SD		Probeset ID	Gene symbol	Fold change (average)±SD		Probeset ID	Gene symbol	Fold change (average)±SD		Probeset ID	Gene symbol	Fold change (average)±SD			Probeset ID
Ssc.2033.1.S1_at	CRY1	1.62±0.32		Ssc.11171.1.S1_at	ADA	1.54±0.22		Ssc.29100.1.S1_at	CCL28	1.52±0.21		Ssc.11171.1.S1_at	ADA	1.54±0.22		Ssc.8984.1.S1_at	ARHGEF2	1.57±0.21		Ssc.11171.1.S1_at	ADA	1.54±0.22		Ssc.11171.1.S1_at	ADA	1.54±0.22		Ssc.833.1.S1_at	C1QA	2.33±1.62		Ssc.11171.1.S1_at	ADA	1.54±0.22		Ssc.11171.1.S1_at	ADA	1.54±0.22		Ssc.8984.1.S1_at	ARHGEF2	1.57±0.21		Ssc.8984.1.S1_at	ARHGEF2	1.57±0.21			Ssc.8984.1.S1_at
Ssc.19174.1.A1_at	PER2	-1.56±0.32		Ssc.833.1.S1_at	C1QA	2.33±1.62		Ssc.5955.1.A1_at	IL10RB	1.51±0.28		Ssc.6238.2.S1_at	AK3	-1.58±0.15		Ssc.11149.3.A1_at	CA9	1.65±0.11		Ssc.10931.1.S1_at	CRYAB	2.02±0.43		Ssc.16236.1.S1_at	DPP4	-1.52±0.51		Ssc.17316.1.S1_at	C1QC	2.31±1.61		Ssc.6943.1.A1_at	ANGPT1	-1.56±0.37		Ssc.10931.1.S1_at	CRYAB	2.02±0.43		Ssc.26009.1.S1_at	GBP4	1.79±0.17		Ssc.5108.1.S1_at	C9	-1.81±1.18			Ssc.3906.2.S1_at
Ssc.13870.1.A1_at	NR1D2	-1.99±0.56		Ssc.17316.1.S1_at	C1QC	2.31±1.61		Ssc.18557.1.S1_at	KNG1	-1.96±1		Ssc.6943.1.A1_at	ANGPT1	-1.56±0.37		Ssc.18411.1.A1_at	CHD2	-1.53±0.22		Ssc.604.1.S1_at	FABP1	1.59±0.18		Ssc.47.1.S1_at	IGFBP2	1.52±0.28		Ssc.5108.1.S1_at	C9	-1.81±1.18		Ssc.11149.3.A1_at	CA9	1.65±0.11		Ssc.604.1.S1_at	FABP1	1.59±0.18		Ssc.13009.1.A1_at	IFITM2	1.66±0.43		Ssc.10931.1.S1_at	CRYAB	2.02±0.43			Ssc.604.1.S1_at
				Ssc.5108.1.S1_at	C9	-1.81±1.18		Ssc.1986.1.S1_at	PTGS1	1.52±0.23		Ssc.8984.1.S1_at	ARHGEF2	1.57±0.21		Ssc.2033.1.S1_at	CRY1	1.62±0.32		Ssc.12999.1.S1_at	GSTP1	1.52±0.19		Ssc.18557.1.S1_at	KNG1	-1.96±1		Ssc.10460.1.S1_at	CFB	6.55±2.45		Ssc.10931.1.S1_at	CRYAB	2.02±0.43		Ssc.5713.1.S1_at	MMP2	1.59±0.25		Ssc.5955.1.A1_at	IL10RB	1.51±0.28		Ssc.9118.1.S1_at	DAB2	-1.63±0.08			Ssc.24122.1.S1_at
				Ssc.10460.1.S1_at	CFB	6.55±2.45		Ssc.7314.1.A1_at	PTGS2	1.99±1.11		Ssc.5108.1.S1_at	C9	-1.81±1.18		Ssc.10931.1.S1_at	CRYAB	2.02±0.43		Ssc.5713.1.S1_at	MMP2	1.59±0.25		Ssc.21570.3.S1_at	NCKAP1L	1.57±0.17		Ssc.864.1.S1_at	CFH	2.86±2.25		Ssc.4104.1.S1_at	DDIT4	1.71±0.48		Ssc.7493.1.A1_at	SIRT1	-1.51±0.21		Ssc.8724.1.S1_at	KPNA5	-1.53±0.33		Ssc.26884.1.S1_at	DSG2	1.55±0.3			Ssc.12324.1.S1_at
				Ssc.864.1.S1_at	CFH	2.86±2.25		Ssc.18948.1.S1_at	SAA2	2.12±1.37		Ssc.11149.3.A1_at	CA9	1.65±0.11		Ssc.10024.1.A1_at	CXXC1	-1.59±0.17		Ssc.1986.1.S1_at	PTGS1	1.52±0.23		Ssc.30774.1.S1_at	PDPK1	-1.55±0.06						Ssc.16236.1.S1_at	DPP4	-1.52±0.51		Ssc.16350.1.S1_at	UCP2	1.59±0.22		Ssc.14025.1.A1_at	LEF1	1.52±0.13		Ssc.15588.1.S2_at	IGFBP3	-1.83±0.98
				Ssc.308.1.S1_at	HSP90B1	-1.6±0.4		Ssc.3753.1.S1_at	TFRC	1.68±0.31		Ssc.18411.1.A1_at	CHD2	-1.53±0.22		Ssc.604.1.S1_at	FABP1	1.59±0.18		Ssc.7493.1.A1_at	SIRT1	-1.51±0.21										Ssc.604.1.S1_at	FABP1	1.59±0.18						Ssc.5713.1.S1_at	MMP2	1.59±0.25		Ssc.14025.1.A1_at	LEF1	1.52±0.13
				Ssc.5713.1.S1_at	MMP2	1.59±0.25		Ssc.30887.1.S1_at	TNFAIP6	-2.09±0.39		Ssc.10754.2.A1_at	COL3A1	1.57±0.88		Ssc.308.1.S1_at	HSP90B1	-1.6±0.4		Ssc.16350.1.S1_at	UCP2	1.59±0.22										Ssc.308.1.S1_at	HSP90B1	-1.6±0.4						Ssc.7493.1.A1_at	SIRT1	-1.51±0.21		Ssc.18440.1.S1_at	MTFP1	1.55±0.32
				Ssc.21570.3.S1_at	NCKAP1L	1.57±0.17		Ssc.14522.1.S1_at	VCAM1	1.87±1.1		Ssc.2033.1.S1_at	CRY1	1.62±0.32		Ssc.5713.1.S1_at	MMP2	1.59±0.25														Ssc.21926.1.S1_at	LDLR	1.52±0.2						Ssc.336.1.S1_at	USP18	-1.52±0.08		Ssc.23118.1.S1_at	NGFRAP1	-1.53±0.27
				Ssc.30774.1.S1_at	PDPK1	-1.55±0.06						Ssc.10931.1.S1_at	CRYAB	2.02±0.43		Ssc.14035.1.S1_at	RAD50	-1.58±0.03														Ssc.5713.1.S1_at	MMP2	1.59±0.25						Ssc.25591.1.S1_at	ZCCHC11	-1.56±0.19		Ssc.7493.1.A1_at	SIRT1	-1.51±0.21
				Ssc.7493.1.A1_at	SIRT1	-1.51±0.21						Ssc.10024.1.A1_at	CXXC1	-1.59±0.17		Ssc.10742.1.A1_at	S100B	-1.57±0.31														Ssc.7314.1.A1_at	PTGS2	1.99±1.11										Ssc.5488.2.A1_at	TCTN3	-1.53±0.37
												Ssc.4104.1.S1_at	DDIT4	1.71±0.48		Ssc.7493.1.A1_at	SIRT1	-1.51±0.21														Ssc.10742.1.A1_at	S100B	-1.57±0.31										Ssc.17874.2.S1_at	TOX3	-1.51±0.08
												Ssc.16236.1.S1_at	DPP4	-1.52±0.51		Ssc.25181.1.S1_at	TCEA1	-1.61±0.21														Ssc.7493.1.A1_at	SIRT1	-1.51±0.21										Ssc.16350.1.S1_at	UCP2	1.59±0.22
												Ssc.604.1.S1_at	FABP1	1.59±0.18		Ssc.16350.1.S1_at	UCP2	1.59±0.22														Ssc.3753.1.S1_at	TFRC	1.68±0.31
												Ssc.26009.1.S1_at	GBP4	1.79±0.17																		Ssc.16350.1.S1_at	UCP2	1.59±0.22
												Ssc.12999.1.S1_at	GSTP1	1.52±0.19																		Ssc.14522.1.S1_at	VCAM1	1.87±1.1
												Ssc.308.1.S1_at	HSP90B1	-1.6±0.4
												Ssc.13009.1.A1_at	IFITM2	1.66±0.43
												Ssc.47.1.S1_at	IGFBP2	1.52±0.28
												Ssc.5955.1.A1_at	IL10RB	1.51±0.28
												Ssc.18557.1.S1_at	KNG1	-1.96±1
												Ssc.21926.1.S1_at	LDLR	1.52±0.2
												Ssc.5713.1.S1_at	MMP2	1.59±0.25
												Ssc.30774.1.S1_at	PDPK1	-1.55±0.06
												Ssc.1986.1.S1_at	PTGS1	1.52±0.23
												Ssc.14035.1.S1_at	RAD50	-1.58±0.03
												Ssc.3311.1.S1_at	RBM3	-1.52±0.27
												Ssc.10742.1.A1_at	S100B	-1.57±0.31
												Ssc.7493.1.A1_at	SIRT1	-1.51±0.21
												Ssc.25181.1.S1_at	TCEA1	-1.61±0.21
												Ssc.3753.1.S1_at	TFRC	1.68±0.31
												Ssc.30887.1.S1_at	TNFAIP6	-2.09±0.39
												Ssc.28413.1.A1_at	UBXN4	-1.52±0.31
												Ssc.16350.1.S1_at	UCP2	1.59±0.22
												Ssc.26341.1.A1_at	UPF3B	-1.73±0.32
[truncated: 8 more columns]

## Sheet: HD_kidney
Rhythmic process				Immune response				Response to stress				Inflammatory response				Response to cytokine stimulus				Complement activation					Regulation of cell death and apoptosis				Response to wounding				Defense response				Protein metabolism				Cholesterol metabolism				Leukocyte migration				Leukocyte activation
Probeset ID	Gene symbol	Fold change (average)±SD		Probeset ID	Gene symbol	Fold change (average)±SD		Probeset ID	Gene symbol	Fold change (average)±SD		Probeset ID	Gene symbol	Fold change (average)±SD		Probeset ID	Gene symbol	Fold change (average)±SD		Probeset ID	Gene symbol	Fold change (average)±SD			Probeset ID	Gene symbol	Fold change (average)±SD		Probeset ID	Gene symbol	Fold change (average)±SD		Probeset ID	Gene symbol	Fold change (average)±SD		Probeset ID	Gene symbol	Fold change (average)±SD		Probeset ID	Gene symbol	Fold change (average)±SD		Probeset ID	Gene symbol	Fold change (average)±SD		Probeset ID
Ssc.16451.1.A1_at	ADAMTS1	1.52±0.29		Ssc.30843.1.A1_at	ADAMDEC1	3.13±1.2		Ssc.6238.2.S1_at	AK3L1 (AK3)	-1.79±0.1		Ssc.12884.1.A1_at	AK7	-2.14±1.12		Ssc.864.1.S1_at	CFH	1.91±0.38		Ssc.833.1.S1_at	C1QA	1.51±0.2			Ssc.763.1.S1_at	ACTN2	-1.74±0.41		Ssc.12884.1.A1_at	AK7	-2.14±1.12		Ssc.12884.1.A1_at	AK7	-2.14±1.12		Ssc.30843.1.A1_at	ADAMDEC1	3.13±1.2		Ssc.19298.2.S1_at	DHCR24	1.56±0.03		Ssc.9561.1.A1_at	CCL24	1.54±0.29		Ssc.15746.1.S1_at
Ssc.25227.1.S1_at	ARNTL/BMAL1	1.9±0.24		Ssc.12884.1.A1_at	AK7	-2.14±1.12		Ssc.12884.1.A1_at	AK7	-2.14±1.12		Ssc.719.1.S1_at	AMCF-II (CXCL5)	1.9±0.53		Ssc.11302.1.S1_at	COL3A1	1.51±0.17		Ssc.17316.1.S1_at	C1QC	1.64±0.25			Ssc.15746.1.S1_at	ATP7A	1.57±0.1		Ssc.719.1.S1_at	AMCF-II (CXCL5)	1.9±0.53		Ssc.719.1.S1_at	AMCF-II (CXCL5)	1.9±0.53		Ssc.16451.1.A1_at	ADAMTS1	1.52±0.29		Ssc.21926.1.S1_at	LDLR	1.59±0.1		Ssc.19692.1.S1_at	CXCL2	1.76±0.56		Ssc.286.1.S1_s_at
Ssc.17537.1.S1_at	BHLHE41	-1.51±0.09		Ssc.719.1.S1_at	AMCF-II (CXCL5)	1.9±0.53		Ssc.719.1.S1_at	AMCF-II (CXCL5)	1.9±0.53		Ssc.61.1.S1_at	C3	2.14±0.74		Ssc.19692.1.S1_at	CXCL2	1.76±0.56		Ssc.983.1.S1_at	C1R	2.15±0.45			Ssc.3106.1.S1_at	CALR	1.79±0.37		Ssc.17026.1.S1_at	C4A	2.92±1.02		Ssc.833.1.S1_at	C1QA	1.51±0.2		Ssc.23770.1.S1_at	ARSB	1.99±0.67		Ssc.6784.1.S1_at	LIPE	1.57±0.29		Ssc.22199.1.A1_at	FN1	-1.55±0.19		Ssc.24175.1.A1_at
Ssc.15749.1.S1_at	CCND2	-1.7±0.06		Ssc.833.1.S1_at	C1QA	1.51±0.2		Ssc.15746.1.S1_at	ATP7A	1.57±0.1		Ssc.17026.1.S1_at	C4A	2.92±1.02		Ssc.22199.1.A1_at	FN1	-1.55±0.19		Ssc.1177.1.S1_at	C1S	1.52±0.1			Ssc.9738.1.A1_at	CEBPB	1.7±0.44		Ssc.9561.1.A1_at	CCL24	1.54±0.29		Ssc.17316.1.S1_at	C1QC	1.64±0.25		Ssc.12236.1.A1_at	ARSD	-1.73±0.15		Ssc.21469.1.S1_at	OSBPL1A	-1.69±0.14		Ssc.3896.1.S1_at	ITGA3	1.51±0.29		Ssc.21600.2.S1_at
Ssc.2033.1.S1_at	CRY1	1.82±0.53		Ssc.17316.1.S1_at	C1QC	1.64±0.25		Ssc.833.1.S1_at	C1QA	1.51±0.2		Ssc.9561.1.A1_at	CCL24	1.54±0.29		Ssc.13009.1.A1_at	IFITM2	1.57±0.15		Ssc.61.1.S1_at	C3	2.14±0.74			Ssc.10931.1.S1_at	CRYAB	2.1±0.63		Ssc.9738.1.A1_at	CEBPB	1.7±0.44		Ssc.983.1.S1_at	C1R	2.15±0.45		Ssc.7338.1.A1_at	ARSJ	1.75±0.29		Ssc.18948.1.S1_at	SAA1	1.54±0.13		Ssc.2381.1.A1_at	S100A9	2.58±0.65		Ssc.21582.1.S1_at
Ssc.28471.2.S1_at	CSNK1E	-1.59±0.1		Ssc.983.1.S1_at	C1R	2.15±0.45		Ssc.17316.1.S1_at	C1QC	1.64±0.25		Ssc.9738.1.A1_at	CEBPB	1.7±0.44		Ssc.5955.1.A1_at	IL10RB	1.93±0.11		Ssc.17026.1.S1_at	C4A	2.92±1.02			Ssc.9118.1.S1_at	DAB2	-1.62±0.21		Ssc.11302.1.S1_at	COL3A1	1.51±0.17		Ssc.1177.1.S1_at	C1S	1.52±0.1		Ssc.25255.2.S1_a_at	ASRGL1	-1.63±0.14		Ssc.19509.2.S1_at	SOAT1	1.51±0.13		Ssc.18948.1.S1_at	SAA1	1.54±0.13
Ssc.5837.1.S1_at	DBP	-1.55±0.08		Ssc.1177.1.S1_at	C1S	1.52±0.1		Ssc.983.1.S1_at	C1R	2.15±0.45		Ssc.19692.1.S1_at	CXCL2	1.76±0.56		Ssc.12504.1.A1_at	ISG12 (IFI27)	-1.67±0.51		Ssc.10460.1.S1_at	CFB	2.82±0.34			Ssc.19298.2.S1_at	DHCR24	1.56±0.03		Ssc.19692.1.S1_at	CXCL2	1.76±0.56		Ssc.61.1.S1_at	C3	2.14±0.74		Ssc.15746.1.S1_at	ATP7A	1.57±0.1						Ssc.22075.3.A1_at	SELL	2.22±0.2
Ssc.8555.1.A1_at	INHBA	1.54±0.18		Ssc.61.1.S1_at	C3	2.14±0.74		Ssc.1177.1.S1_at	C1S	1.52±0.1		Ssc.20578.1.S1_at	CXCL14	1.58±0.4		Ssc.11557.1.A1_at	ISG15	-1.91±0.24		Ssc.864.1.S1_at	CFH	1.91±0.38			Ssc.22199.1.A1_at	FN1	-1.55±0.19		Ssc.10245.2.A1_a_at	DCN	-1.63±0.09		Ssc.17026.1.S1_at	C4A	2.92±1.02		Ssc.833.1.S1_at	C1QA	1.51±0.2
Ssc.24441.2.S1_a_at	NPAS2	1.57±0.18		Ssc.17026.1.S1_at	C4A	2.92±1.02		Ssc.61.1.S1_at	C3	2.14±0.74		Ssc.779.1.S1_at	ELF3	1.69±0.03		Ssc.11352.1.A1_at	KPNA7	1.56±0.27							Ssc.6556.1.S1_at	GABRA5	1.55±0.27		Ssc.779.1.S1_at	ELF3	1.69±0.03		Ssc.9561.1.A1_at	CCL24	1.54±0.29		Ssc.17316.1.S1_at	C1QC	1.64±0.25
Ssc.13870.1.A1_at	NR1D2/REVERBB	-1.99±0.77		Ssc.9561.1.A1_at	CCL24	1.54±0.29		Ssc.17026.1.S1_at	C4A	2.92±1.02		Ssc.22199.1.A1_at	FN1	-1.55±0.19		Ssc.2502.1.S1_at	PTGIS	-1.53±0.17							Ssc.2667.1.S1_a_at	HRG	-1.75±0.34		Ssc.22199.1.A1_at	FN1	-1.55±0.19		Ssc.9738.1.A1_at	CEBPB	1.7±0.44		Ssc.983.1.S1_at	C1R	2.15±0.45
Ssc.19174.1.A1_at	PER2	-1.85±0.29		Ssc.29100.1.S1_at	CCL28	1.58±0.12		Ssc.3106.1.S1_at	CALR	1.79±0.37		Ssc.15912.1.S1_at	GJA1	-1.59±0.19		Ssc.14232.1.S1_at	SYNCRIP	-1.67±0.11							Ssc.11197.1.S1_at	HSP27 (HSPB1)	1.61±0.43		Ssc.15912.1.S1_at	GJA1	-1.59±0.19		Ssc.10460.1.S1_at	CFB	2.82±0.34		Ssc.1177.1.S1_at	C1S	1.52±0.09
Ssc.14232.1.S1_at	SYNCRIP	-1.67±0.11		Ssc.9738.1.A1_at	CEBPB	1.7±0.44		Ssc.9561.1.A1_at	CCL24	1.54±0.29		Ssc.5955.1.A1_at	IL10RB	1.93±0.11		Ssc.26088.1.A1_at	TNFRSF17	2.33±0.39							Ssc.308.1.S1_at	HSP90B1	-1.64±0.12		Ssc.18557.1.S1_at	KNG1	-2.13±0.14		Ssc.864.1.S1_at	CFH	1.91±0.38		Ssc.61.1.S1_at	C3	2.14±0.74
Ssc.9529.1.A1_at	ZFX	1.56±0.33		Ssc.10460.1.S1_at	CFB	2.82±0.34		Ssc.9738.1.A1_at	CEBPB	1.7±0.44		Ssc.18557.1.S1_at	KNG1	-2.13±0.14		Ssc.21582.1.S1_at	UBD	1.54±0.26							Ssc.15588.1.S2_at	IGFBP3	-2.47±0.7		Ssc.670.1.S1_at	LYZ	3.27±0.93		Ssc.19692.1.S1_at	CXCL2	1.76±0.56		Ssc.17026.1.S1_at	C4A	2.92±1.02
				Ssc.864.1.S1_at	CFH	1.91±0.38		Ssc.10460.1.S1_at	CFB	2.82±0.34		Ssc.670.1.S1_at	LYZ	3.27±0.93		Ssc.336.1.S1_at	USP18	-1.68±0.47							Ssc.8555.1.A1_at	INHBA	1.54±0.18		Ssc.9372.1.A1_at	NFKBIZ	1.59±0.2		Ssc.779.1.S1_at	ELF3	1.69±0.03		Ssc.3106.1.S1_at	CALR	1.79±0.37
				Ssc.20578.1.S1_at	CXCL14	1.58±0.4		Ssc.864.1.S1_at	CFH	1.91±0.38		Ssc.9372.1.A1_at	NFKBIZ	1.59±0.2		Ssc.25591.1.S1_at	ZCCHC11	-1.55±0.10							Ssc.12504.1.A1_at	ISG12 (IFI27)	-1.67±0.51		Ssc.13672.1.A1_at	POU2F3	1.8±0.39		Ssc.22199.1.A1_at	FN1	-1.55±0.19		Ssc.10460.1.S1_at	CFB	2.82±0.34
				Ssc.19692.1.S1_at	CXCL2	1.76±0.56		Ssc.18411.1.A1_at	CHD2	-2.13±0.28		Ssc.2381.1.A1_at	S100A9	2.58±0.65											Ssc.18557.1.S1_at	KNG1	-2.13±0.14		Ssc.2381.1.A1_at	S100A9	2.58±0.65		Ssc.6556.1.S1_at	GABRA5	1.55±0.27		Ssc.864.1.S1_at	CFH	1.91±0.38
				Ssc.308.1.S1_at	HSP90B1	-1.64±0.12		Ssc.11302.1.S1_at	COL3A1	1.51±0.17		Ssc.18075.1.A1_at	TAC1	1.59±0.17											Ssc.1142.1.S1_at	NQO1	2.86±1.42		Ssc.18075.1.A1_at	TAC1	1.59±0.17		Ssc.15912.1.S1_at	GJA1	-1.59±0.19		Ssc.11302.1.S1_at	COL3A1	1.51±0.17
				Ssc.10588.1.A1_at	IFI44L	-1.51±0.31		Ssc.2033.1.S1_at	CRY1	1.82±0.53		Ssc.26088.1.A1_at	TNFRSF17	2.33±0.39											Ssc.30774.1.S1_at	PDPK1	-1.74±0.06						Ssc.2667.1.S1_a_at	HRG	-1.75±0.34		Ssc.25224.1.A1_at	CPN1	-1.59±0.12
				Ssc.13009.1.A1_at	IFITM2	1.57±0.15		Ssc.10931.1.S1_at	CRYAB	2.1±0.63		Ssc.14522.1.S1_at	VCAM1	1.57±0.63											Ssc.24175.1.A1_at	PSEN2	1.54±0.28						Ssc.308.1.S1_at	HSP90B1	-1.64±0.12		Ssc.2033.1.S1_at	CRY1	1.82±0.53
				Ssc.5955.1.A1_at	IL10RB	1.93±0.11		Ssc.28471.2.S1_at	CSNK1E	-1.59±0.1															Ssc.2502.1.S1_at	PTGIS	-1.53±0.17						Ssc.10588.1.A1_at	IFI44L	-1.51±0.31		Ssc.10931.1.S1_at	CRYAB	2.1±0.63
				Ssc.286.1.S1_s_at	IRG6 (RSAD2)	-2.75±0.59		Ssc.19692.1.S1_at	CXCL2	1.76±0.56															Ssc.21629.1.A1_at	RBM5	-1.58±0.17						Ssc.13009.1.A1_at	IFITM2	1.57±0.15		Ssc.28471.2.S1_at	CSNK1E	-1.59±0.1
				Ssc.11557.1.A1_at	ISG15	-1.91±0.24		Ssc.10024.1.A1_at	CXXC1	-1.55±0.06															Ssc.2381.1.A1_at	S100A9	2.58±0.65						Ssc.5955.1.A1_at	IL10RB	1.93±0.11		Ssc.10024.1.A1_at	CXXC1	-1.55±0.06
				Ssc.9572.1.A1_at	MYO10	1.57±0.27		Ssc.10245.2.A1_a_at	DCN	-1.63±0.09															Ssc.22075.3.A1_at	SELL	2.22±0.2						Ssc.8555.1.A1_at	INHBA	1.54±0.18		Ssc.10245.2.A1_a_at	DCN	-1.63±0.09
				Ssc.30774.1.S1_at	PDPK1	-1.74±0.06		Ssc.19298.2.S1_at	DHCR24	1.56±0.03															Ssc.29048.1.S1_a_at	SF1	-1.56±0.07						Ssc.286.1.S1_s_at	IRG6 (RSAD2)	-2.75±0.59		Ssc.19298.2.S1_at	DHCR24	1.56±0.03
				Ssc.2381.1.A1_at	S100A9	2.58±0.65		Ssc.779.1.S1_at	ELF3	1.69±0.03															Ssc.30574.1.A1_at	TIA1	1.51±0.22						Ssc.11557.1.A1_at	ISG15	-1.91±0.24		Ssc.10168.1.A1_at	ENC1	-1.55±0.25
				Ssc.18948.1.S1_at	SAA1	1.54±0.13		Ssc.22097.1.A1_at	EYA3	-1.57±0.08															Ssc.21582.1.S1_at	UBD	1.54±0.26						Ssc.18557.1.S1_at	KNG1	-2.13±0.14		Ssc.22063.1.S1_at	EXOC7	-1.52±0.14
				Ssc.24000.1.S1_at	WASL	-1.56±0.1		Ssc.1595.1.S1_a_at	FADS1	1.55±0.06															Ssc.16350.1.S1_at	UCP2	1.78±0.36						Ssc.670.1.S1_at	LYZ	3.27±0.93		Ssc.22097.1.A1_at	EYA3	-1.57±0.08
								Ssc.22199.1.A1_at	FN1	-1.55±0.19																							Ssc.548.1.S1_a_at	MMP7	2.99±0.75		Ssc.22199.1.A1_at	FN1	-1.55±0.19
								Ssc.6556.1.S1_at	GABRA5	1.55±0.27																							Ssc.9572.1.A1_at	MYO10	1.57±0.27		Ssc.14134.1.S1_at	GALNT1	-1.51±0.19
								Ssc.15912.1.S1_at	GJA1	-1.59±0.19																							Ssc.9372.1.A1_at	NFKBIZ	1.59±0.2		Ssc.8825.3.S1_at	GTF2H3	1.59±0.15
								Ssc.3433.1.S1_at	GMPR	1.53±0.17																							Ssc.30774.1.S1_at	PDPK1	-1.74±0.06		Ssc.4250.1.S1_at	HPX	2.04±0.45
								Ssc.12273.1.A1_at	GSTM3	-2.59±0.31																							Ssc.21142.1.S1_at	S100A14	-1.58±0.24		Ssc.308.1.S1_at	HSP90B1	-1.64±0.12
								Ssc.8825.3.S1_at	GTF2H3	1.59±0.15																							Ssc.2381.1.A1_at	S100A9	2.58±0.65		Ssc.15588.1.S2_at	IGFBP3	-2.47±0.7
								Ssc.2667.1.S1_a_at	HRG	-1.75±0.34																							Ssc.18948.1.S1_at	SAA1	1.54±0.13		Ssc.8555.1.A1_at	INHBA	1.54±0.18
								Ssc.11197.1.S1_at	HSP27 (HSPB1)	1.61±0.43																							Ssc.18075.1.A1_at	TAC1	1.59±0.17		Ssc.11557.1.A1_at	ISG15	-1.91±0.24
								Ssc.308.1.S1_at	HSP90B1	-1.64±0.12																							Ssc.24000.1.S1_at	WASL	-1.56±0.1		Ssc.7849.1.S1_at	KBTBD10 (KLHL41)	1.54±0.33
								Ssc.10588.1.A1_at	IFI44L	-1.51±0.31																											Ssc.18557.1.S1_at	KNG1	-2.13±0.14
								Ssc.13009.1.A1_at	IFITM2	1.57±0.15																											Ssc.21926.1.S1_at	LDLR	1.59±0.1
								Ssc.5955.1.A1_at	IL10RB	1.93±0.11																											Ssc.6784.1.S1_at	LIPE	1.57±0.29
								Ssc.8555.1.A1_at	INHBA	1.54±0.18																											Ssc.22903.1.A1_at	MAP4K3	-1.54±0.12
								Ssc.286.1.S1_s_at	IRG6 (RSAD2)	-2.75±0.59																											Ssc.4114.1.A1_at	MARCH3	1.52±0.13
								Ssc.11557.1.A1_at	ISG15	-1.91±0.24																											Ssc.3654.1.A1_at	MARCH6	1.54±0.07
								Ssc.18557.1.S1_at	KNG1	-2.13±0.14																											Ssc.14061.1.A1_at	MARCH7	-1.52±0.36
								Ssc.21926.1.S1_at	LDLR	1.59±0.1																											Ssc.20635.2.S1_at	METAP2	-1.58±0.04
								Ssc.670.1.S1_at	LYZ	3.27±0.93																											Ssc.548.1.S1_a_at	MMP7	2.99±0.75
								Ssc.22903.1.A1_at	MAP4K3	-1.54±0.12																											Ssc.30774.1.S1_at	PDPK1	-1.74±0.06
								Ssc.548.1.S1_a_at	MMP7	2.99±0.75																											Ssc.20414.1.S1_at	PLOD3	1.52±0.19
								Ssc.11995.1.A1_at	MTHFD2	1.52±0.17																											Ssc.20303.1.S1_at	PMM1	1.5±0.32
								Ssc.9572.1.A1_at	MYO10	1.57±0.27																											Ssc.27302.1.S1_at	PPIC	1.77±0.02
								Ssc.9372.1.A1_at	NFKBIZ	1.59±0.2																											Ssc.24175.1.A1_at	PSEN2	1.54±0.28
								Ssc.1142.1.S1_at	NQO1	2.86±1.42																											Ssc.19270.1.S1_at	PTPRQ	1.56±0.25
								Ssc.30774.1.S1_at	PDPK1	-1.74±0.06																											Ssc.3311.1.S1_at	RBM3	-2.56±0.55
								Ssc.13672.1.A1_at	POU2F3	1.8±0.39																											Ssc.21596.1.A1_at	RNF149	-1.51±0.12
								Ssc.24175.1.A1_at	PSEN2	1.54±0.28																											Ssc.10295.1.A1_at	RPL23	-1.52±0.37
								Ssc.2502.1.S1_at	PTGIS	-1.53±0.17																											Ssc.24545.1.S1_at	RPS28	-1.53±0.15
								Ssc.14035.1.S1_at	RAD50	-1.79±0.33																											Ssc.24513.1.S1_at	TET2	-1.83±0.18
								Ssc.3311.1.S1_at	RBM3	-2.56±0.55																											Ssc.16217.1.S1_at	TTL	1.89±0.36
								Ssc.21142.1.S1_at	S100A14	-1.58±0.24																											Ssc.21582.1.S1_at	UBD	1.54±0.26
								Ssc.2381.1.A1_at	S100A9	2.58±0.65																											Ssc.25842.1.S1_at	USP10	-1.53±0.07
								Ssc.18948.1.S1_at	SAA1	1.54±0.13																											Ssc.27446.1.S1_a_at	USP16	-1.81±0.15
								Ssc.22075.3.A1_at	SELL	2.22±0.2																											Ssc.336.1.S1_at	USP18	-1.68±0.47
								Ssc.18075.1.A1_at	TAC1	1.59±0.17
								Ssc.25181.1.S1_at	TCEA1	-1.71±0.1
								Ssc.28413.1.A1_at	UBXN4	-1.92±0.24
								Ssc.16350.1.S1_at	UCP2	1.78±0.36
								Ssc.22179.1.A1_at	UPF3B	-1.51±0.15
								Ssc.25842.1.S1_at	USP10	-1.53±0.1
								Ssc.27446.1.S1_a_at	USP16	-1.81±0.15
								Ssc.24000.1.S1_at	WASL	-1.56±0.1
[truncated: 5 more columns]
