# Supplementary material for: Diclofenac Disrupts the Circadian Clock and through Complex Cross-Talks Aggravates Immune-Mediated Liver Injury—A Repeated Dose Study in Minipigs for 28 Days
Source: Int J Mol Sci. 2023 Jan 11;24(2):1445. doi: 10.3390/ijms24021445 (PMC9863319; doi:10.3390/ijms24021445)
Supplement: Supplementary file 1 [file ijms-24-01445-s001.zip › Supplementary Table S3.xlsx]

## Sheet: Low dose_liver
Supplementary Table S3: Over-represented transcription factor binding sites in liver and kidney DEGs after low- and high-dose diclofenac treatment.
TF Matrices	Nr. of Input Seq. with Match	Nr. of Matches in Input	Expected (genome)	Std.dev.	Over representation (genome)	Z-Score (genome)	Expected (promoters)	Std.dev.	Over representation (promoters)	Z-Score (promoters)
V$ALX3.01	8	14	46.02	6.78	0.3	-4.8	25.83	5.08	0.54	-2.43
V$ALX4.01	11	18	72.39	8.5	0.25	-6.46	41.51	6.44	0.43	-3.73
V$ARID5A.01	10	22	79.33	8.9	0.28	-6.5	41.12	6.41	0.54	-3.06
V$ARX.01	6	11	59.2	7.69	0.19	-6.33	33.48	5.78	0.33	-3.97
V$ATBF1.01	16	19	56.8	7.53	0.33	-5.09	31.82	5.64	0.6	-2.36
V$ATF.01	20	27	8.62	2.94	3.13	6.09	16.95	4.12	1.59	2.32
V$BARBIE.01	25	32	22.89	4.78	1.4	1.8	21.65	4.65	1.48	2.12
V$BARX2.02	9	19	56.08	7.48	0.34	-5.02	31.8	5.64	0.6	-2.36
V$BRN2.02	2	2	18.34	4.28	0.11	-3.93	8.89	2.98	0.22	-2.48
V$BRN2.03	4	4	27.83	5.27	0.14	-4.61	13.86	3.72	0.29	-2.78
V$BRN2.04	12	22	68.51	8.27	0.32	-5.68	37.76	6.14	0.58	-2.65
V$BRN3.03	16	25	70.23	8.37	0.36	-5.46	39.23	6.26	0.64	-2.35
V$BRN4.02	7	14	68.37	8.26	0.2	-6.64	36.46	6.04	0.38	-3.8
V$CAAT.01	26	40	30.31	5.5	1.32	1.67	26.88	5.18	1.49	2.44
V$CART1.02	10	16	74.57	8.63	0.21	-6.85	41.73	6.46	0.38	-4.06
V$CDE.01	18	30	3.24	1.8	9.25	14.58	17.5	4.18	1.71	2.87
V$CJUN_ATF2.01	4	4	1.4	1.19	2.85	1.77	1.24	1.11	3.22	2.03
V$CKROX.01	21	48	13.9	3.73	3.45	9.01	34.03	5.83	1.41	2.31
V$CLOX.01	11	15	45.35	6.73	0.33	-4.58	25.04	5	0.6	-2.11
V$CTCF.01	28	83	9.78	3.13	8.49	23.26	52.14	7.22	1.59	4.21
V$CTCF.02	21	39	7.29	2.7	5.35	11.56	26.14	5.11	1.49	2.42
V$CTCF.05	22	32	11.53	3.4	2.78	5.88	21.6	4.65	1.48	2.13
V$DLX1.01	12	21	61.19	7.82	0.34	-5.21	35.38	5.95	0.59	-2.5
V$DLX1.02	8	16	45.29	6.73	0.35	-4.43	26.09	5.11	0.61	-2.07
V$E2F.03	20	37	2.91	1.71	12.71	19.68	21.49	4.63	1.72	3.24
V$E2F1.01	25	54	5.29	2.3	10.21	20.96	36.42	6.03	1.48	2.83
V$E2F1_DP1.01	21	25	6.44	2.54	3.88	7.11	14.19	3.77	1.76	2.74
V$E2F2.01	15	81	3.45	1.86	23.49	41.5	36.3	6.02	2.23	7.34
V$E2F3.01	14	77	3.41	1.85	22.59	39.59	35.41	5.95	2.17	6.91
V$E2F4.01	17	43	3.74	1.93	11.5	20.04	28.77	5.36	1.49	2.56
V$E2F4_DP1.01	14	25	5.45	2.33	4.59	8.16	15.1	3.89	1.66	2.42
V$E2F6.01	26	58	9.01	3	6.44	16.16	36.24	6.02	1.6	3.53
V$E4BP4.01	16	30	66.8	8.17	0.45	-4.57	42.98	6.55	0.7	-2.06
V$EGR1.01	22	54	7.81	2.79	6.92	16.36	34.31	5.86	1.57	3.28
V$EGR1.03	28	87	17.19	4.15	5.06	16.72	56.3	7.5	1.55	4.03
V$EGR1.04	22	90	14.5	3.81	6.2	19.7	57.22	7.56	1.57	4.27
V$ELK4.01	23	39	10.53	3.24	3.7	8.62	27.34	5.23	1.43	2.14
V$EN1.02	6	9	31.6	5.62	0.28	-4.11	17.33	4.16	0.52	-2.12
V$EN2.01	6	13	51.96	7.2	0.25	-5.48	29.69	5.45	0.44	-3.16
V$ESRRA.03	6	6	13.81	3.72	0.43	-2.24	13.51	3.67	0.44	-2.18
V$ESX1.01	6	13	49.53	7.03	0.26	-5.26	27.88	5.28	0.47	-2.91
V$ETV4.01	20	35	7.81	2.79	4.48	9.55	23.35	4.83	1.5	2.31
V$FOXK1.01	9	11	34.47	5.87	0.32	-4.08	20.84	4.56	0.53	-2.27
V$FREAC2.01	17	21	61.68	7.85	0.34	-5.25	40.79	6.38	0.51	-3.18
V$GAGA.01	15	58	20.42	4.52	2.84	8.21	27	5.19	2.15	5.87
V$GATA.01	15	20	50.65	7.11	0.39	-4.38	34.65	5.88	0.58	-2.58
V$GATA1.04	17	22	55.5	7.44	0.4	-4.57	36.57	6.04	0.6	-2.49
V$GATA1.05	19	27	61	7.8	0.44	-4.42	39.89	6.31	0.68	-2.12
V$GATA1.07	16	24	56.74	7.53	0.42	-4.42	37.39	6.11	0.64	-2.27
V$GATA2.01	19	26	59.53	7.71	0.44	-4.41	38.96	6.24	0.67	-2.16
V$GATA2.02	14	17	47.79	6.91	0.36	-4.53	28.65	5.35	0.59	-2.27
V$GATA2.03	18	27	59	7.68	0.46	-4.23	39.15	6.25	0.69	-2.02
V$GATA3.01	13	18	47.07	6.86	0.38	-4.31	30.06	5.48	0.6	-2.29
V$GATA3.03	18	26	58.35	7.63	0.45	-4.3	39.11	6.25	0.66	-2.18
V$GATA4.01	17	24	58.49	7.64	0.41	-4.58	37.67	6.13	0.64	-2.31
V$GATA5.01	18	24	59.95	7.74	0.4	-4.71	39.4	6.27	0.61	-2.53
V$GATA6.01	18	25	59.77	7.73	0.42	-4.57	39.08	6.25	0.64	-2.33
V$GBX1.01	2	2	34.25	5.85	0.06	-5.6	20.5	4.53	0.1	-4.2
V$GBX2.01	3	4	27.41	5.23	0.15	-4.57	17.56	4.19	0.23	-3.36
V$GC.01	28	89	19.31	4.39	4.61	15.75	70.59	8.39	1.26	2.13
V$GCM1.03	24	28	39.72	6.3	0.7	-1.94	40.29	6.34	0.69	-2.02
V$GFI1B.01	12	12	36.52	6.04	0.33	-4.14	22.91	4.79	0.52	-2.38
V$GSH2.02	6	11	38.62	6.21	0.28	-4.53	22.41	4.73	0.49	-2.52
V$HDBP1_2.01	19	47	3.15	1.78	14.9	24.41	29.65	5.44	1.59	3.1
V$HES1.01	13	26	2.96	1.72	8.79	13.11	14.16	3.76	1.84	3.01
V$HFH1.01	9	12	40.04	6.32	0.3	-4.51	22.7	4.76	0.53	-2.35
V$HIVEP1.01	24	44	33.27	5.77	1.32	1.77	30.35	5.51	1.45	2.39
V$HOXA3.01	9	16	51.63	7.18	0.31	-5.03	30.36	5.51	0.53	-2.7
V$HOXA4.01	12	21	75.08	8.66	0.28	-6.3	41.51	6.44	0.51	-3.26
V$HOXA9.01	5	5	21.3	4.61	0.23	-3.64	11.59	3.4	0.43	-2.08
V$HOXB4.01	9	19	73.15	8.55	0.26	-6.4	40.76	6.38	0.47	-3.49
V$HOXB5.01	7	14	52.59	7.25	0.27	-5.39	31.82	5.64	0.44	-3.25
V$HOXB7.01	9	16	57.22	7.56	0.28	-5.52	32.12	5.67	0.5	-2.93
V$HOXC13.01	9	11	34.53	5.87	0.32	-4.09	19.93	4.46	0.55	-2.11
V$HOXC4.01	10	19	76.68	8.75	0.25	-6.65	42.89	6.55	0.44	-3.73
V$HOXC5.01	11	18	56	7.48	0.32	-5.15	31.4	5.6	0.57	-2.48
V$HOXC9.02	8	10	37.27	6.1	0.27	-4.55	20.44	4.52	0.49	-2.42
V$HOXD1.01	5	11	35.89	5.99	0.31	-4.24	20.63	4.54	0.53	-2.23
V$IPF1.01	9	19	51.12	7.15	0.37	-4.57	30.86	5.55	0.62	-2.23
V$ISL2.01	16	20	57.7	7.59	0.35	-5.03	31.98	5.65	0.63	-2.21
V$ISX.01	2	3	43.15	6.57	0.07	-6.19	27.72	5.26	0.11	-4.79
V$KKLF.01	29	96	25.31	5.03	3.79	13.95	67.27	8.2	1.43	3.44
V$KLF6.01	26	78	21.22	4.61	3.68	12.22	58.28	7.63	1.34	2.52
V$LBX2.01	7	12	61.7	7.85	0.19	-6.4	34.89	5.9	0.34	-3.96
V$LHX1.01	7	11	62.43	7.9	0.18	-6.58	34.28	5.85	0.32	-4.06
V$LHX2.01	4	5	32.69	5.71	0.15	-4.93	18.83	4.34	0.27	-3.3
V$LHX3.01	13	24	67.9	8.23	0.35	-5.39	37.57	6.13	0.64	-2.3
V$LHX3.03	8	15	71.6	8.45	0.21	-6.75	39.8	6.31	0.38	-4.01
V$LHX4.01	6	9	35.38	5.95	0.25	-4.52	20.35	4.51	0.44	-2.63
V$LHX5.01	7	12	68.02	8.24	0.18	-6.86	37.65	6.13	0.32	-4.26
V$LHX6.01	14	25	71.02	8.42	0.35	-5.52	40.82	6.39	0.61	-2.56
V$LHX9.01	6	9	53.69	7.32	0.17	-6.17	29.78	5.46	0.3	-3.9
V$LMX1A.01	9	15	69.51	8.33	0.22	-6.6	38.13	6.17	0.39	-3.83
V$LMX1B.01	7	7	31.75	5.63	0.22	-4.48	16.42	4.05	0.43	-2.45
V$LMX1B.02	7	13	67.57	8.21	0.19	-6.7	36.86	6.07	0.35	-4.01
V$MAFA.01	13	28	9.82	3.13	2.85	5.65	15.16	3.89	1.85	3.17
V$MAZ.01	29	81	18.12	4.26	4.47	14.66	50.49	7.1	1.6	4.23
V$MAZR.01	28	91	24.7	4.97	3.68	13.25	69.51	8.33	1.31	2.52
V$MEIS1.03	14	16	55.43	7.44	0.29	-5.37	34.07	5.83	0.47	-3.18
V$MEL1.01	11	11	31.31	5.59	0.35	-3.72	19.59	4.42	0.56	-2.05
V$MIT.01	6	6	16.42	4.05	0.37	-2.69	12.92	3.59	0.46	-2.07
V$MSX1.01	10	17	58.29	7.63	0.29	-5.48	32.9	5.73	0.52	-2.86
V$MSX2.02	7	9	30.6	5.53	0.29	-4	18.1	4.25	0.5	-2.26
V$MYF5.01	16	32	13.58	3.68	2.36	4.86	18.43	4.29	1.74	3.04
V$MZF1.01	35	73	23.39	4.84	3.12	10.16	48.09	6.93	1.52	3.52
V$MZF1.03	34	69	22.73	4.77	3.04	9.6	46.96	6.85	1.47	3.14
V$NANOG.01	13	15	34.54	5.87	0.43	-3.41	25.77	5.07	0.58	-2.22
V$NFKAPPAB.01	23	40	29.39	5.42	1.36	1.86	28.14	5.3	1.42	2.14
V$NFKAPPAB.02	28	40	28.47	5.33	1.41	2.07	27.68	5.26	1.45	2.25
V$NKX11.01	4	5	20.23	4.5	0.25	-3.5	13.53	3.68	0.37	-2.45
V$NKX12.01	7	10	42.25	6.5	0.24	-5.04	23.99	4.9	0.42	-2.96
V$NKX61.03	11	15	60.76	7.79	0.25	-5.94	33.11	5.75	0.45	-3.24
V$NKX63.01	16	21	79.13	8.89	0.27	-6.6	43.98	6.63	0.48	-3.54
V$NM23.01	26	102	27.66	5.26	3.69	14.04	74.23	8.61	1.37	3.17
V$NOBOX.01	12	18	55.59	7.45	0.32	-5.11	32.54	5.7	0.55	-2.64
V$NOBOX.02	9	13	55.91	7.47	0.23	-5.81	33.12	5.75	0.39	-3.58
V$NRF1.01	19	127	5.13	2.26	24.77	53.6	53.61	7.32	2.37	9.96
V$NRF1.02	21	51	5.49	2.34	9.29	19.22	28.52	5.34	1.79	4.12
V$NRL.02	22	25	15.44	3.93	1.62	2.31	15.53	3.94	1.61	2.28
V$NRSE.01	21	36	5.41	2.33	6.66	12.94	21.67	4.65	1.66	2.97
V$NUDR.01	18	33	7.64	2.76	4.32	9	20.57	4.53	1.6	2.63
V$OBOX5.01	3	3	12.99	3.6	0.23	-2.91	8.45	2.91	0.36	-2.05
V$OCT.01	16	22	66.65	8.16	0.33	-5.53	37.61	6.13	0.59	-2.63
V$OCT1.03	13	26	70.85	8.41	0.37	-5.39	39.98	6.32	0.65	-2.29
V$OCT1.04	16	21	62.72	7.91	0.33	-5.34	35.28	5.94	0.6	-2.49
V$OCT1.06	14	20	73.23	8.55	0.27	-6.28	39.66	6.29	0.5	-3.2
V$OCT2.01	19	24	65.39	8.08	0.37	-5.18	36.39	6.03	0.66	-2.14
V$OTP.01	5	9	74.14	8.6	0.12	-7.63	41.87	6.47	0.21	-5.16
V$P53.06	2	2	5.37	2.32	0.37	-1.67	6.87	2.62	0.29	-2.05
V$PAX4.02	8	14	50.75	7.12	0.28	-5.23	29.91	5.47	0.47	-3
V$PAX6_HD.01	3	4	33.99	5.83	0.12	-5.23	18.48	4.3	0.22	-3.49
V$PHOX2A.01	6	13	56.87	7.54	0.23	-5.89	31.84	5.64	0.41	-3.43
V$PHOX2B.01	7	9	74.41	8.62	0.12	-7.65	41.29	6.42	0.22	-5.11
V$PIT1.02	7	14	60.14	7.75	0.23	-6.02	31.9	5.65	0.44	-3.26
V$PLAG1.01	24	68	15.54	3.94	4.38	13.19	48.23	6.94	1.41	2.78
V$PLU1_JARID1B.01	15	22	8.79	2.96	2.5	4.29	12.27	3.5	1.79	2.63
V$POU2F3.01	18	23	64.1	8	0.36	-5.2	36.04	6	0.64	-2.26
V$PPARG.01	4	4	12.8	3.58	0.31	-2.6	11.52	3.39	0.35	-2.36
V$PROP1.01	8	14	77.58	8.8	0.18	-7.28	43.71	6.61	0.32	-4.57
V$PRRX1.01	5	10	41.18	6.41	0.24	-4.94	23.36	4.83	0.43	-2.87
V$PRRX2.01	5	9	43.27	6.57	0.21	-5.29	25.53	5.05	0.35	-3.37
V$PURALPHA.01	11	17	3.19	1.79	5.33	7.45	9.8	3.13	1.74	2.14
V$PXR_RXR.01	15	16	7.59	2.75	2.11	2.87	7.03	2.65	2.28	3.2
V$RAX.01	5	9	38.35	6.19	0.23	-4.82	22.6	4.75	0.4	-2.97
V$RB_E2F1_DP1.01	13	34	7.72	2.78	4.4	9.28	16.88	4.11	2.01	4.05
V$REV-ERBA.02	10	10	25.36	5.03	0.39	-3.15	18.51	4.3	0.54	-2.1
V$RHOX6.01	14	22	60.28	7.76	0.36	-5	34.52	5.87	0.64	-2.22
V$S8.01	12	21	58.9	7.67	0.36	-5.01	34.19	5.84	0.61	-2.34
V$SHOX2.01	11	24	70.5	8.39	0.34	-5.6	39.98	6.32	0.6	-2.61
V$SL1.01	11	12	41.7	6.45	0.29	-4.68	22.1	4.7	0.54	-2.26
V$SMAD.01	3	4	12.84	3.58	0.31	-2.61	13.73	3.71	0.29	-2.76
V$SMAD3.02	5	5	9.23	3.04	0.54	-1.56	11.59	3.4	0.43	-2.08
V$SOX9.03	11	12	28.37	5.32	0.42	-3.17	21.35	4.62	0.56	-2.13
V$SP1.01	30	103	18.83	4.34	5.47	19.29	75.12	8.66	1.37	3.16
V$SP1.02	25	79	7.9	2.81	9.99	25.11	53.82	7.33	1.47	3.37
V$SP1.03	24	74	8.7	2.95	8.5	21.97	55.27	7.43	1.34	2.45
V$SP4.01	26	55	7.71	2.78	7.13	16.85	39.83	6.31	1.38	2.33
V$SP4.02	11	13	2.84	1.69	4.57	5.73	7.14	2.67	1.82	2.01
V$SRY.02	1	1	22.08	4.7	0.05	-4.59	10.72	3.27	0.09	-3.12
V$TH1E47.01	5	5	18.64	4.32	0.27	-3.28	15.52	3.94	0.32	-2.8
V$TLX1.01	20	29	12.35	3.51	2.35	4.6	19.45	4.41	1.49	2.05
V$TST1.02	8	16	62.67	7.91	0.26	-5.96	33.06	5.75	0.48	-3.05
V$UNCX4.01	7	12	72.74	8.52	0.16	-7.19	40.66	6.37	0.3	-4.58
V$VAX1.01	10	22	61.75	7.85	0.36	-5.13	36.21	6.02	0.61	-2.45
V$VAX2.01	10	18	54.74	7.39	0.33	-5.04	31.88	5.64	0.56	-2.55
V$VSX1.01	12	24	73.06	8.54	0.33	-5.8	41.26	6.42	0.58	-2.77
V$WHN.01	23	36	7.25	2.69	4.97	10.5	23.18	4.81	1.55	2.56
V$WT1.01	24	91	19.79	4.45	4.6	15.9	52.55	7.24	1.73	5.24
V$ZBP89.01	25	86	25.6	5.06	3.36	11.84	59.53	7.71	1.44	3.37
V$ZBTB7.03	30	113	29.18	5.4	3.87	15.43	81.21	9	1.39	3.48
V$ZF5.01	21	75	4.65	2.16	16.12	32.39	36.33	6.02	2.06	6.34
V$ZF5.02	14	102	3.28	1.81	31.06	54.2	41.57	6.44	2.45	9.3
V$ZFP57.01	20	32	10.01	3.16	3.2	6.79	21.86	4.67	1.46	2.06
V$ZNF202.01	19	49	12.72	3.57	3.85	10.03	33.28	5.77	1.47	2.64
V$ZNF217.01	12	13	31.92	5.65	0.41	-3.44	23.61	4.86	0.55	-2.29
V$ZNF219.01	25	90	28.03	5.29	3.21	11.61	70.91	8.41	1.27	2.21
V$ZNF263.01	24	62	16.89	4.11	3.67	10.86	43.71	6.61	1.42	2.69

## Sheet: High dose_liver
TF Matrices	Nr. of Input Seq. with Match	Nr. of Matches in Input	Expected (genome)	Std.dev.	Over representation (genome)	Z-Score (genome)	Expected (promoters)	Std.dev.	Over representation (promoters)	Z-Score (promoters)
V$ARID5A.01	29	53	207.9	14.4	0.25	-10.79	107.75	10.38	0.49	-5.33
V$IRX6.01	16	29	130.58	11.42	0.22	-8.94	73.56	8.57	0.39	-5.26
V$PROP1.01	27	60	203.3	14.24	0.3	-10.1	114.55	10.7	0.52	-5.15
V$LHX5.01	25	49	178.26	13.34	0.27	-9.73	98.66	9.93	0.5	-5.05
V$LHX1.01	23	43	163.62	12.78	0.26	-9.48	89.82	9.47	0.48	-5
V$LMX1A.01	27	51	182.17	13.49	0.28	-9.76	99.92	9.99	0.51	-4.95
V$BRN2.01	34	40	145.48	12.05	0.27	-8.79	84.4	9.18	0.47	-4.89
V$OTP.01	24	59	194.3	13.93	0.3	-9.75	109.72	10.47	0.54	-4.89
V$CART1.02	26	60	195.43	13.97	0.31	-9.73	109.37	10.45	0.55	-4.77
V$LBX2.01	21	47	161.7	12.71	0.29	-9.07	91.44	9.56	0.51	-4.7
V$PHOX2B.01	28	60	195.02	13.95	0.31	-9.71	108.2	10.4	0.55	-4.68
V$UNCX4.01	29	59	190.64	13.79	0.31	-9.58	106.55	10.32	0.55	-4.66
V$BRN4.02	24	51	179.16	13.37	0.28	-9.62	95.54	9.77	0.53	-4.61
V$LHX3.03	25	59	187.64	13.69	0.31	-9.44	104.29	10.21	0.57	-4.49
V$HOXA4.01	35	63	196.76	14.01	0.32	-9.58	108.78	10.42	0.58	-4.44
V$TST1.02	23	46	164.24	12.81	0.28	-9.27	86.63	9.3	0.53	-4.42
V$PIT1.02	22	44	157.6	12.54	0.28	-9.1	83.61	9.14	0.53	-4.39
V$VSX1.01	27	63	191.47	13.82	0.33	-9.33	108.13	10.39	0.58	-4.39
V$NKX63.01	42	69	207.38	14.39	0.33	-9.65	115.25	10.73	0.6	-4.36
V$ALX4.01	29	64	189.7	13.76	0.34	-9.17	108.77	10.42	0.59	-4.34
V$LHX3.01	29	56	177.94	13.33	0.31	-9.19	98.46	9.92	0.57	-4.33
V$GATA3.02	31	42	131.34	11.45	0.32	-7.84	80.14	8.95	0.52	-4.32
V$ARX.01	22	48	155.15	12.45	0.31	-8.65	87.73	9.36	0.55	-4.3
V$HOXD8.01	26	40	141.49	11.89	0.28	-8.58	76.56	8.75	0.52	-4.24
V$HNF6.01	37	48	162.09	12.72	0.3	-9.01	86.98	9.32	0.55	-4.23
V$SHOX2.01	26	62	184.77	13.58	0.34	-9.08	104.77	10.23	0.59	-4.23
V$NKX61.03	27	48	159.24	12.61	0.3	-8.86	86.78	9.31	0.55	-4.22
V$E4BP4.01	41	69	175.05	13.22	0.39	-8.06	112.64	10.61	0.61	-4.16
V$ATBF1.01	32	46	148.84	12.19	0.31	-8.48	83.39	9.13	0.55	-4.15
V$HOXC4.01	29	69	200.95	14.16	0.34	-9.35	112.4	10.6	0.61	-4.14
V$PDX1.01	34	39	124.72	11.16	0.31	-7.72	73.97	8.6	0.53	-4.13
V$BRN3.01	29	44	155.49	12.46	0.28	-8.99	80.32	8.96	0.55	-4.11
V$NOBOX.02	23	49	146.52	12.1	0.33	-8.1	86.8	9.31	0.56	-4.11
V$IRX2.01	10	20	78.89	8.88	0.25	-6.69	47.27	6.87	0.42	-4.04
V$HOXB7.01	27	48	149.95	12.24	0.32	-8.37	84.17	9.17	0.57	-4
V$HHEX.01	41	54	154.99	12.44	0.35	-8.16	91.64	9.57	0.59	-3.99
V$BRN3.03	40	63	184.05	13.55	0.34	-8.97	102.81	10.13	0.61	-3.98
V$BRN2.04	31	60	179.54	13.39	0.33	-8.97	98.97	9.94	0.61	-3.97
V$MIXL1.01	23	34	124.73	11.16	0.27	-8.17	65.59	8.1	0.52	-3.96
V$OCT1.03	33	65	185.68	13.61	0.35	-8.9	104.76	10.23	0.62	-3.94
V$LHX6.01	33	67	186.12	13.63	0.36	-8.78	106.97	10.34	0.63	-3.91
V$PHOX2A.01	27	49	149.04	12.2	0.33	-8.24	83.44	9.13	0.59	-3.83
V$IRX3.01	13	25	82.79	9.1	0.3	-6.41	52.01	7.21	0.48	-3.82
V$HOXB4.01	29	68	191.71	13.83	0.35	-8.98	106.83	10.33	0.64	-3.81
V$LHX9.01	21	45	140.7	11.85	0.32	-8.12	78.04	8.83	0.58	-3.8
V$ALX3.01	19	37	120.6	10.98	0.31	-7.66	67.68	8.22	0.55	-3.79
V$TLX2.01	18	22	92.64	9.62	0.24	-7.39	47.61	6.9	0.46	-3.78
V$BRIGHT.01	24	32	110.29	10.5	0.29	-7.51	60.68	7.79	0.53	-3.75
V$LHX3.02	37	59	173.07	13.15	0.34	-8.72	94.96	9.74	0.62	-3.74
V$BRN5.02	17	21	88.2	9.39	0.24	-7.21	45.72	6.76	0.46	-3.73
V$PRRX2.01	20	37	113.41	10.64	0.33	-7.23	66.91	8.18	0.55	-3.72
V$PHOX2.01	44	50	140.5	11.85	0.36	-7.68	83.18	9.12	0.6	-3.69
V$IRX4.01	18	33	98.78	9.93	0.33	-6.67	61.17	7.82	0.54	-3.67
V$PRRX1.01	17	33	107.92	10.38	0.31	-7.26	61.21	7.82	0.54	-3.67
V$NKX61.01	48	72	188.62	13.72	0.38	-8.54	109.8	10.47	0.66	-3.66
V$BRN5.03	41	61	170.65	13.05	0.36	-8.44	96.21	9.8	0.63	-3.64
V$MEF2.06	8	8	46.96	6.85	0.17	-5.76	26.09	5.11	0.31	-3.64
V$POU3F3.01	30	51	153.12	12.37	0.33	-8.3	83.47	9.13	0.61	-3.61
V$SATB1.01	27	34	122.53	11.06	0.28	-8.05	61.36	7.83	0.55	-3.56
V$CART1.01	16	20	80.94	8.99	0.25	-6.83	42.67	6.53	0.47	-3.55
V$TST1.01	20	26	79	8.88	0.33	-6.02	50.84	7.13	0.51	-3.55
V$HOXA1.01	24	41	120.52	10.97	0.34	-7.29	69.69	8.35	0.59	-3.5
V$FHXB.01	39	55	156.41	12.5	0.35	-8.15	86.97	9.32	0.63	-3.48
V$HOXA2.01	24	48	131.17	11.45	0.37	-7.31	78.29	8.84	0.61	-3.48
V$OCT1.06	46	69	191.9	13.84	0.36	-8.92	103.94	10.19	0.66	-3.48
V$ISL2.01	38	53	151.22	12.29	0.35	-8.03	83.81	9.15	0.63	-3.42
V$BARX2.02	28	53	146.96	12.11	0.36	-7.8	83.35	9.13	0.64	-3.38
V$IRX5.01	14	28	82.45	9.08	0.34	-6.05	51.77	7.19	0.54	-3.37
V$MSX1.01	30	56	152.75	12.35	0.37	-7.87	86.21	9.28	0.65	-3.31
V$XVENT2.01	13	21	76.04	8.72	0.28	-6.37	41.86	6.47	0.5	-3.3
V$HMGA.01	35	45	125.45	11.19	0.36	-7.23	72.51	8.51	0.62	-3.29
V$HOXC5.01	30	53	146.77	12.11	0.36	-7.79	82.29	9.07	0.64	-3.29
V$ISL1.01	36	44	120.72	10.98	0.36	-7.03	71.22	8.44	0.62	-3.29
V$HOXB5.01	25	54	137.83	11.73	0.39	-7.19	83.39	9.13	0.65	-3.27
V$RHOX6.01	33	60	157.96	12.56	0.38	-7.84	90.46	9.51	0.66	-3.26
V$EN1.01	38	54	137.39	11.71	0.39	-7.16	83.01	9.11	0.65	-3.24
V$DLX4.01	36	66	168.3	12.96	0.39	-7.93	97.08	9.85	0.68	-3.21
V$HOXD1.01	17	31	94.06	9.69	0.33	-6.56	54.06	7.35	0.57	-3.21
V$HOXB3.01	38	75	181.96	13.48	0.41	-7.97	107.26	10.35	0.7	-3.16
V$DLX3.03	29	58	151.59	12.3	0.38	-7.65	86.87	9.32	0.67	-3.15
V$GSH2.01	34	49	121.22	11	0.4	-6.61	75.77	8.7	0.65	-3.13
V$LHX4.01	20	31	92.72	9.62	0.33	-6.46	53.33	7.3	0.58	-3.13
V$LMX1B.01	20	23	83.2	9.12	0.28	-6.66	43.03	6.56	0.53	-3.13
V$BRN2.03	17	18	72.92	8.54	0.25	-6.49	36.31	6.03	0.5	-3.12
V$PBX_HOXA9.01	45	56	146.67	12.1	0.38	-7.53	84.05	9.16	0.67	-3.12
V$ESX1.01	23	47	129.8	11.39	0.36	-7.32	73.06	8.54	0.64	-3.11
V$HOXC8.01	40	73	173.53	13.16	0.42	-7.68	104.27	10.21	0.7	-3.11
V$OBOX5.01	8	8	34.04	5.83	0.24	-4.55	22.14	4.7	0.36	-3.11
V$TEF.01	47	80	179.13	13.37	0.45	-7.45	112.23	10.59	0.71	-3.09
V$BRN3.02	26	43	127.43	11.28	0.34	-7.53	67.86	8.23	0.63	-3.08
V$MEOX1.01	30	56	144.69	12.02	0.39	-7.42	83.63	9.14	0.67	-3.08
V$RAX.01	23	36	100.5	10.02	0.36	-6.49	59.22	7.69	0.61	-3.08
V$OCT2.01	41	66	171.37	13.08	0.39	-8.09	95.36	9.76	0.69	-3.06
V$NKX31.01	41	62	152.13	12.33	0.41	-7.35	90.51	9.51	0.69	-3.05
V$PAX2.01	37	50	110.78	10.52	0.45	-5.82	76.02	8.72	0.66	-3.04
V$PAX4.02	26	52	132.99	11.52	0.39	-7.07	78.38	8.85	0.66	-3.04
V$GSH2.02	19	36	101.2	10.06	0.36	-6.53	58.72	7.66	0.61	-3.03
V$DLX1.02	24	44	118.7	10.89	0.37	-6.91	68.37	8.27	0.64	-3.01
V$HOXC9.02	27	32	97.68	9.88	0.33	-6.7	53.56	7.32	0.6	-3.01
V$MSX.01	34	43	121.43	11.01	0.35	-7.17	67.02	8.18	0.64	-3
V$HOXD3.01	34	65	162.15	12.72	0.4	-7.67	93.41	9.66	0.7	-2.99
V$LHX2.01	18	29	85.66	9.25	0.34	-6.18	49.34	7.02	0.59	-2.97
V$ISX.01	23	48	113.08	10.63	0.42	-6.17	72.65	8.52	0.66	-2.95
V$CDX2.01	39	43	124.7	11.16	0.34	-7.37	66.45	8.15	0.65	-2.94
V$SRY.02	7	13	57.88	7.61	0.22	-5.97	28.1	5.3	0.46	-2.94
V$OCT1.05	34	45	116.79	10.8	0.39	-6.69	68.77	8.29	0.65	-2.93
V$HOXA3.01	34	54	135.31	11.62	0.4	-7.04	79.58	8.92	0.68	-2.92
V$HOXB6.01	27	45	115.69	10.75	0.39	-6.62	68.7	8.29	0.65	-2.92
V$CDX1.02	38	54	135.47	11.63	0.4	-7.05	79.44	8.91	0.68	-2.91
V$POU2F3.01	41	67	167.97	12.95	0.4	-7.84	94.44	9.71	0.71	-2.88
V$HOXA6.01	28	56	137.01	11.7	0.41	-6.97	81.42	9.02	0.69	-2.87
V$HOXC6.01	31	74	182.69	13.5	0.41	-8.09	102.58	10.12	0.72	-2.87
V$CLOX.01	34	43	118.85	10.9	0.36	-7.01	65.63	8.1	0.66	-2.86
V$PAX6_HD.01	20	29	89.08	9.43	0.33	-6.42	48.42	6.96	0.6	-2.86
V$HFH1.01	28	38	104.92	10.24	0.36	-6.59	59.5	7.71	0.64	-2.85
V$VBP.01	45	64	133.02	11.53	0.48	-6.03	90.14	9.49	0.71	-2.81
V$HOXA10.01	26	32	98.57	9.92	0.32	-6.76	51.52	7.18	0.62	-2.79
V$SOX2.01	34	42	88.67	9.41	0.47	-5.01	63.65	7.98	0.66	-2.78
V$S8.01	36	64	154.36	12.42	0.41	-7.32	89.59	9.46	0.71	-2.76
V$MEF2.01	34	41	106.07	10.29	0.39	-6.37	62.09	7.88	0.66	-2.74
V$VAX2.01	33	59	143.44	11.97	0.41	-7.1	83.56	9.14	0.71	-2.74
V$DLX1.01	38	67	160.36	12.65	0.42	-7.42	92.73	9.63	0.72	-2.72
V$BRN4.01	19	20	64.77	8.05	0.31	-5.63	35.58	5.96	0.56	-2.7
V$NKX12.01	28	42	110.72	10.52	0.38	-6.58	62.87	7.93	0.67	-2.7
V$NOBOX.01	36	61	145.7	12.06	0.42	-7.06	85.27	9.23	0.72	-2.68
V$PAX8.01	27	31	63.18	7.95	0.49	-4.11	49.24	7.02	0.63	-2.67
V$CDX2.02	48	68	166.32	12.89	0.41	-7.67	93.01	9.64	0.73	-2.65
V$MYT1.01	51	87	172.36	13.12	0.5	-6.55	114.8	10.71	0.76	-2.64
V$EMX2.01	30	62	145.21	12.04	0.43	-6.95	85.89	9.26	0.72	-2.63
V$HOXA5.01	40	86	183.56	13.54	0.47	-7.24	113.51	10.65	0.76	-2.63
V$XFD2.01	24	31	86.79	9.31	0.36	-6.04	48.76	6.98	0.64	-2.62
V$FAST1.03	36	44	99.74	9.98	0.44	-5.63	64.36	8.02	0.68	-2.6
V$HLXB9.01	32	55	131.57	11.46	0.42	-6.72	77.35	8.79	0.71	-2.6
V$IPF1.01	30	58	133.97	11.57	0.43	-6.61	80.88	8.99	0.72	-2.6
V$PLZF.02	30	39	95.82	9.78	0.41	-5.86	58.34	7.64	0.67	-2.6
V$HOXC13.01	31	34	90.48	9.51	0.38	-5.99	52.24	7.23	0.65	-2.59
V$ZNF217.01	35	42	83.66	9.14	0.5	-4.61	61.86	7.86	0.68	-2.59
V$HMGIY.01	21	28	67.02	8.18	0.42	-4.83	44.8	6.69	0.63	-2.58
V$YY2.02	26	29	67.75	8.23	0.43	-4.77	46.01	6.78	0.63	-2.58
V$EVX1.01	29	60	140.41	11.84	0.43	-6.83	82.86	9.1	0.72	-2.57
V$FREAC7.01	15	16	56.78	7.53	0.28	-5.48	29.44	5.43	0.54	-2.57
V$SMARCA3.02	45	54	105.4	10.26	0.51	-5.06	75.83	8.71	0.71	-2.57
V$MSX2.01	21	21	59.62	7.72	0.35	-5.07	35.79	5.98	0.59	-2.56
V$HOX_PBX.01	37	45	104.66	10.23	0.43	-5.88	65.02	8.06	0.69	-2.55
V$SL1.01	31	39	109.28	10.45	0.36	-6.77	57.91	7.61	0.67	-2.55
V$MEIS1.03	50	66	145.26	12.04	0.45	-6.62	89.3	9.45	0.74	-2.52
V$HMX3.02	33	62	123.29	11.1	0.5	-5.57	84.55	9.19	0.73	-2.51
V$DMRT2.01	39	56	138.44	11.76	0.4	-7.05	77.54	8.8	0.72	-2.5
V$PCE1.01	30	41	96.88	9.84	0.42	-5.73	59.88	7.74	0.68	-2.5
V$RSRFC4.01	3	3	20.38	4.51	0.15	-3.96	10.63	3.26	0.28	-2.49
V$BRN5.01	39	62	153.72	12.39	0.4	-7.44	84.26	9.18	0.74	-2.48
V$HBP1.02	47	67	151.89	12.32	0.44	-6.93	89.98	9.48	0.74	-2.48
V$SOX9.03	34	38	74.36	8.62	0.51	-4.28	55.96	7.48	0.68	-2.47
V$LEF1.04	41	51	122.37	11.06	0.42	-6.5	71.08	8.43	0.72	-2.44
V$YY2.01	19	20	49.51	7.03	0.4	-4.27	33.58	5.79	0.6	-2.43
V$BRACH.01	27	34	66.77	8.17	0.51	-4.07	50.6	7.11	0.67	-2.41
V$HMX2.02	36	61	96.75	9.83	0.63	-3.69	82.21	9.06	0.74	-2.39
V$GATA2.02	43	55	125.23	11.18	0.44	-6.32	75.08	8.66	0.73	-2.38
V$EN1.02	19	30	82.83	9.1	0.36	-5.86	45.43	6.74	0.66	-2.36
V$PIT1.01	18	23	80.66	8.98	0.29	-6.48	36.83	6.07	0.62	-2.36
V$HNF1.01	45	65	140.62	11.85	0.46	-6.42	86.37	9.29	0.75	-2.35
V$BARX2.01	36	53	121.09	11	0.44	-6.24	72.33	8.5	0.73	-2.33
V$FOXJ1.01	34	42	94.8	9.73	0.44	-5.48	59.43	7.71	0.71	-2.33
V$HOXA13.01	30	31	65.25	8.08	0.48	-4.3	46.39	6.81	0.67	-2.33
V$CDX1.01	25	26	68.58	8.28	0.38	-5.2	40.21	6.34	0.65	-2.32
V$LEF1.01	43	53	88.66	9.41	0.6	-3.84	72.11	8.49	0.74	-2.31
V$EN2.01	29	58	136.17	11.66	0.43	-6.75	77.8	8.82	0.75	-2.3
V$HOXA3.02	48	88	184.01	13.55	0.48	-7.12	111.56	10.56	0.79	-2.28
V$GATA3.03	53	80	152.91	12.36	0.52	-5.94	102.5	10.12	0.78	-2.27
V$NKX29.01	20	29	58.86	7.67	0.49	-3.96	43.48	6.59	0.67	-2.27
V$EVI1.03	28	36	90.69	9.52	0.4	-5.8	51.65	7.19	0.7	-2.25
V$NKX25.01	4	4	13.52	3.68	0.3	-2.72	10.7	3.27	0.37	-2.2
V$NKX31.03	32	39	72.5	8.51	0.54	-3.99	54.82	7.4	0.71	-2.2
V$TCF7L2.01	47	59	120.91	10.99	0.49	-5.68	77.93	8.82	0.76	-2.2
V$HMX2.01	24	38	62.86	7.93	0.6	-3.2	53.49	7.31	0.71	-2.19
V$OCT1.04	50	72	164.37	12.81	0.44	-7.25	92.46	9.61	0.78	-2.18
V$CRX.01	33	37	82.44	9.08	0.45	-5.06	52.13	7.22	0.71	-2.17
V$GATA3.01	46	60	123.35	11.1	0.49	-5.75	78.77	8.87	0.76	-2.17
V$FOXP2.01	43	54	104.43	10.21	0.52	-4.99	71.81	8.47	0.75	-2.16
V$NKX23.01	21	43	75.22	8.67	0.57	-3.77	59.09	7.68	0.73	-2.16
V$GBX2.01	19	32	71.82	8.47	0.45	-4.76	46.01	6.78	0.7	-2.14
V$OCT.01	54	78	174.66	13.21	0.45	-7.36	98.55	9.92	0.79	-2.12
V$OCT1.01	42	61	143.41	11.97	0.43	-6.93	79.41	8.91	0.77	-2.12
V$PITX2.01	13	13	33.63	5.8	0.39	-3.64	22.48	4.74	0.58	-2.11
V$GRHL3.01	36	45	65.56	8.09	0.69	-2.6	60.82	7.8	0.74	-2.09
V$VMYB.01	52	62	86.48	9.3	0.72	-2.69	80.24	8.95	0.77	-2.09
V$HOXB13.01	26	29	79.23	8.9	0.37	-5.7	41.98	6.48	0.69	-2.08
V$PBX1_MEIS1.02	38	43	72.4	8.51	0.59	-3.52	58.42	7.64	0.74	-2.08
V$REX1.01	22	25	51.13	7.15	0.49	-3.73	37.18	6.1	0.67	-2.08
V$MEL1.01	30	37	82.06	9.06	0.45	-5.03	51.33	7.16	0.72	-2.07
V$HMX1.01	42	60	124.71	11.16	0.48	-5.84	77.6	8.81	0.77	-2.06
V$HNF1.03	49	66	139.59	11.81	0.47	-6.27	84.46	9.19	0.78	-2.06
V$HOXB8.01	44	67	147.91	12.15	0.45	-6.7	85.4	9.24	0.78	-2.05
V$NKX61.02	39	49	109.88	10.48	0.45	-5.86	65.04	8.06	0.75	-2.05
V$HFH8.01	13	15	42.72	6.53	0.35	-4.32	24.61	4.96	0.61	-2.04
V$HOXD10.01	21	24	69.14	8.31	0.35	-5.49	35.58	5.96	0.67	-2.03
V$DLX2.01	33	75	160.62	12.66	0.47	-6.8	94.07	9.69	0.8	-2.02
V$EVI1.05	37	47	108.03	10.39	0.44	-5.92	62.43	7.9	0.75	-2.02
V$NFAT5.01	53	67	116.55	10.79	0.57	-4.64	85.1	9.22	0.79	-2.02
V$GFI1B.01	40	45	95.71	9.78	0.47	-5.24	60.04	7.75	0.75	-2.01
V$GKLF.01	46	65	83.53	9.14	0.78	-2.08	82.74	9.09	0.79	-2.01
V$LEF1.02	34	41	72.66	8.52	0.56	-3.77	55.44	7.44	0.74	-2.01
V$NKX25.02	46	63	133.01	11.53	0.47	-6.12	80.51	8.97	0.78	-2.01
V$MYOD.01	47	62	31.01	5.57	2	5.47	48.13	6.94	1.29	2.01
V$HDBP1_2.01	47	96	8.27	2.87	11.61	30.34	77.69	8.81	1.24	2.02
V$ELK1.01	68	101	55.62	7.46	1.82	6.02	82.14	9.06	1.23	2.03
V$ZNF263.02	52	78	25.46	5.04	3.06	10.32	61.61	7.85	1.27	2.03
V$ZBP89.01	72	182	67.1	8.19	2.71	13.97	156	12.48	1.17	2.04
V$DMP1.01	42	53	24.16	4.91	2.19	5.77	39.45	6.28	1.34	2.08
V$HRE.01	45	61	24.61	4.96	2.48	7.23	46.19	6.79	1.32	2.11
V$ATF6.01	42	55	24.43	4.94	2.25	6.08	40.88	6.39	1.35	2.13
V$CMYC.02	40	50	15.61	3.95	3.2	8.58	36.64	6.05	1.36	2.13
V$ELK1.02	54	79	28.44	5.33	2.78	9.39	61.8	7.86	1.28	2.13
V$ETV6.01	55	75	30.73	5.54	2.44	7.9	58.04	7.62	1.29	2.16
V$TLX1.01	54	67	32.37	5.69	2.07	6	50.97	7.14	1.31	2.18
V$FLI.01	58	82	33.42	5.78	2.45	8.32	63.95	7.99	1.28	2.19
V$CREB.02	42	53	20.23	4.5	2.62	7.17	44.53	6.67	1.19	2.2
V$ELF1.01	56	80	23.25	4.82	3.44	11.67	62.1	7.88	1.29	2.21
V$MARE_ARE.01	36	40	34.56	5.88	1.16	0.84	27.85	5.28	1.44	2.21
V$ELK1.03	49	67	20	4.47	3.35	10.4	50.2	7.08	1.33	2.3
V$HELT.01	48	69	19.53	4.42	3.53	11.08	51.94	7.2	1.33	2.3
V$IRF4.03	29	33	19.89	4.46	1.66	2.83	21.66	4.65	1.52	2.33
V$LYF1.01	14	18	8.24	2.87	2.19	3.23	10.07	3.17	1.79	2.34
V$MAFA.01	34	55	25.72	5.07	2.14	5.67	39.74	6.3	1.38	2.34
V$NRF2.01	67	100	41.01	6.4	2.44	9.14	78.75	8.87	1.27	2.34
V$STAT.01	61	113	104.88	10.24	1.08	0.74	90.28	9.5	1.25	2.34
V$KLF7.02	47	64	11.85	3.44	5.4	15	47.35	6.88	1.35	2.35
V$WT1.01	71	166	51.87	7.2	3.2	15.78	137.71	11.73	1.21	2.37
V$FXRE.01	42	58	44	6.63	1.32	2.03	42.01	6.48	1.38	2.39
V$ETV1.01	59	86	28.61	5.35	3.01	10.64	65.91	8.12	1.3	2.41
V$KLF6.01	77	183	55.61	7.46	3.29	17.02	152.73	12.35	1.2	2.41
V$MYCMAX.03	50	71	24.89	4.99	2.85	9.14	52.93	7.27	1.34	2.42
V$NFKAPPAB65.02	51	68	56.14	7.49	1.21	1.52	50.29	7.09	1.35	2.43
V$NFY.01	57	86	68.89	8.3	1.25	2	65.64	8.1	1.31	2.45
V$SZF1.01	29	38	15.26	3.91	2.49	5.7	25.2	5.02	1.51	2.45
V$GAGA.01	36	92	53.51	7.31	1.72	5.19	70.75	8.41	1.3	2.47
V$CMYC.01	41	70	26.81	5.18	2.61	8.25	51.57	7.18	1.36	2.5
V$CTCF.02	61	90	19.11	4.37	4.71	16.1	68.51	8.27	1.31	2.54
V$NGFIC.01	62	114	28.55	5.34	3.99	15.9	89.45	9.45	1.27	2.54
V$NFY.04	58	89	72.35	8.5	1.23	1.9	67.57	8.22	1.32	2.55
V$HRE.02	41	59	22.67	4.76	2.6	7.53	41.89	6.47	1.41	2.57
V$IRF6.01	23	23	8.36	2.89	2.75	4.89	13.17	3.63	1.75	2.57
V$ELK3.01	52	80	24.33	4.93	3.29	11.19	59.61	7.72	1.34	2.58
V$RB_E2F1_DP1.01	23	62	20.23	4.5	3.06	9.17	44.23	6.65	1.4	2.6
V$NMYC.02	42	63	19.68	4.44	3.2	9.65	44.8	6.69	1.41	2.64
V$HSF1.01	58	82	68.56	8.28	1.2	1.56	60.67	7.79	1.35	2.67
V$HES1.01	27	54	7.75	2.78	6.97	16.44	37.1	6.09	1.46	2.69
V$PLAG1.02	78	136	56.03	7.48	2.43	10.62	107.65	10.37	1.26	2.69
V$EHF.01	54	79	24.9	4.99	3.17	10.74	57.8	7.6	1.37	2.72
V$PAX5.02	38	47	10.08	3.17	4.66	11.47	31.17	5.58	1.51	2.75
V$MAZR.01	80	220	64.72	8.04	3.4	19.24	182.15	13.48	1.21	2.77
V$SPI1.02	72	101	51.33	7.16	1.97	6.86	76.27	8.73	1.32	2.78
V$EGR1.01	56	117	20.46	4.52	5.72	21.24	89.92	9.48	1.3	2.8
V$NFKAPPAB.02	68	97	74.6	8.63	1.3	2.54	72.53	8.51	1.34	2.82
V$E2F4_DP1.01	33	58	14.27	3.78	4.06	11.44	39.58	6.29	1.47	2.85
V$ETV3.01	60	88	30.47	5.52	2.89	10.33	64.55	8.03	1.36	2.86
V$STAT3.01	45	88	59.17	7.69	1.49	3.68	64.41	8.02	1.37	2.88
V$HIVEP1.01	63	106	87.19	9.33	1.22	1.96	79.53	8.91	1.33	2.91
V$ELK4.01	60	97	27.59	5.25	3.52	13.12	71.64	8.46	1.35	2.94
V$NM23.01	82	236	72.49	8.51	3.26	19.15	194.54	13.94	1.21	2.94
V$ZF5.03	32	73	5.03	2.24	14.52	30.09	51.42	7.17	1.42	2.94
V$CTCF.01	68	172	25.62	5.06	6.71	28.82	136.65	11.68	1.26	2.98
V$E2F4_DP2.01	48	68	18.93	4.35	3.59	11.17	47.07	6.86	1.44	2.98
V$SRF.02	51	69	57.21	7.56	1.21	1.49	47.85	6.92	1.44	2.99
V$FTF.01	42	55	30.55	5.53	1.8	4.33	36.22	6.02	1.52	3.04
V$PLAG1.01	68	161	40.72	6.38	3.95	18.78	126.4	11.24	1.27	3.04
V$PRDM5.01	56	91	33.33	5.77	2.73	9.9	65.45	8.09	1.39	3.1
V$NFKAPPAB.01	65	101	77.03	8.77	1.31	2.67	73.74	8.58	1.37	3.12
V$E2F.03	42	81	7.63	2.76	10.62	26.38	56.32	7.5	1.44	3.22
V$ETV5.01	57	89	25.72	5.07	3.46	12.38	62.76	7.92	1.42	3.25
V$STAT5A.01	63	110	93.21	9.65	1.18	1.69	79.7	8.92	1.38	3.34
V$MZF1.03	81	161	59.56	7.72	2.7	13.08	123.08	11.09	1.31	3.38
V$E2F3.02	43	91	15.66	3.96	5.81	18.91	63.36	7.96	1.44	3.41
V$NRSE.01	52	83	14.17	3.76	5.86	18.15	56.8	7.53	1.46	3.41
V$MZF1.01	82	165	61.31	7.83	2.69	13.18	126.04	11.22	1.31	3.43
V$PAX9.01	37	51	10.82	3.29	4.71	12.06	31.2	5.58	1.63	3.46
V$HES1.02	17	27	5.35	2.31	5.04	9.14	13.67	3.7	1.97	3.47
V$EKLF.01	60	77	31.13	5.58	2.47	8.13	51.44	7.17	1.5	3.49
V$MAX.03	56	88	22.67	4.76	3.88	13.62	60.41	7.77	1.46	3.49
V$SP1.01	77	247	49.34	7.02	5.01	28.08	196.86	14.02	1.25	3.54
V$NRF1.02	50	106	14.38	3.79	7.37	24.03	74.74	8.64	1.42	3.56
V$AHRARNT.01	38	45	9.11	3.02	4.94	11.73	26.1	5.11	1.72	3.6
V$ETV4.01	55	90	20.47	4.52	4.4	15.26	61.19	7.82	1.47	3.62
V$CDE.01	39	72	8.5	2.91	8.47	21.61	45.87	6.77	1.57	3.79
V$EGR1.04	67	197	38.01	6.16	5.18	25.71	149.96	12.24	1.31	3.8
V$E2F4.01	49	109	9.8	3.13	11.12	31.52	75.4	8.68	1.45	3.81
V$E2F1_DP1.01	45	61	16.89	4.11	3.61	10.61	37.18	6.1	1.64	3.83
V$ZBTB7.03	89	270	76.48	8.74	3.53	22.08	212.84	14.57	1.27	3.89
V$AHRARNT.03	51	70	15.23	3.9	4.6	13.91	43.57	6.6	1.61	3.93
V$CKROX.01	69	127	36.42	6.03	3.49	14.93	89.18	9.44	1.42	3.95
V$WHN.01	54	92	18.99	4.36	4.84	16.64	60.76	7.79	1.51	3.95
V$ZNF263.01	73	158	44.25	6.65	3.57	17.03	114.56	10.7	1.38	4.01
V$MYF5.01	34	77	35.59	5.96	2.16	6.86	48.31	6.95	1.59	4.06
V$EGR1.03	80	198	45.06	6.71	4.39	22.71	147.54	12.14	1.34	4.12
V$NUDR.01	58	86	20.01	4.47	4.3	14.64	53.91	7.34	1.6	4.3
V$GC.01	82	244	50.61	7.11	4.82	27.12	184.99	13.59	1.32	4.31
V$KLF7.01	54	102	12.33	3.51	8.27	25.4	65.76	8.11	1.55	4.41
V$MAZ.01	80	185	47.47	6.89	3.9	19.89	132.31	11.5	1.4	4.54
V$SP1.03	70	201	22.81	4.78	8.81	37.21	144.84	12.03	1.39	4.63
V$EGR1.02	63	159	15.47	3.93	10.28	36.37	108.98	10.43	1.46	4.75
V$SP4.01	69	157	20.21	4.49	7.77	30.32	104.38	10.21	1.5	5.1
V$E2F1.01	63	146	13.87	3.72	10.53	35.35	95.44	9.77	1.53	5.13
V$SP1.02	70	205	20.71	4.55	9.9	40.38	141.05	11.87	1.45	5.35
V$SP2.01	80	147	27.88	5.28	5.27	22.47	93.25	9.65	1.58	5.52
V$E2F6.01	70	160	23.6	4.86	6.78	27.98	94.98	9.74	1.68	6.62
V$ZF5.01	48	174	12.19	3.49	14.27	46.2	95.2	9.75	1.83	8.03
V$E2F2.01	38	187	9.04	3.01	20.7	59.04	95.13	9.75	1.97	9.37
V$E2F3.01	39	185	8.93	2.99	20.71	58.74	92.79	9.63	1.99	9.53
V$ZF5.02	32	237	8.61	2.93	27.54	77.69	108.95	10.43	2.18	12.23
V$NRF1.01	53	301	13.44	3.67	22.4	78.32	140.49	11.84	2.14	13.51

## Sheet: Low dose_kidney
TF Matrices	Nr. of Input Seq. with Match	Nr. of Matches in Input	Expected (genome)	Std.dev.	Over representation (genome)	Z-Score (genome)	Expected (promoters)	Std.dev.	Over representation (promoters)	Z-Score (promoters)
V$AARE.01	1	1	8.28	2.88	0.12	-2.7	5.4	2.32	0.19	-2.11
V$ALX3.01	8	14	44.29	6.65	0.32	-4.63	24.85	4.98	0.56	-2.28
V$ALX4.01	12	24	69.66	8.34	0.34	-5.54	39.94	6.32	0.6	-2.6
V$AML3.01	30	38	28.48	5.33	1.33	1.69	23.13	4.81	1.64	2.99
V$ARX.01	9	17	56.97	7.54	0.3	-5.37	32.21	5.67	0.53	-2.77
V$ATF.01	16	27	8.3	2.88	3.25	6.32	16.31	4.04	1.66	2.52
V$ATF6.01	20	31	8.97	2.99	3.46	7.19	15.01	3.87	2.07	4
V$BARX2.02	9	19	53.96	7.34	0.35	-4.83	30.61	5.53	0.62	-2.19
V$BRACH.01	10	10	24.52	4.95	0.41	-3.03	18.58	4.31	0.54	-2.11
V$BRN5.04	9	13	43.36	6.58	0.3	-4.69	26.54	5.15	0.49	-2.73
V$CARF.01	24	31	14.37	3.79	2.16	4.25	17.66	4.2	1.76	3.06
V$CDE.01	18	31	3.12	1.77	9.94	15.5	16.84	4.1	1.84	3.33
V$CHR.01	10	14	35.91	5.99	0.39	-3.74	24.87	4.99	0.56	-2.28
V$CLOX.01	10	14	43.64	6.6	0.32	-4.57	24.1	4.91	0.58	-2.16
V$CREB.02	16	26	7.43	2.73	3.5	6.63	16.35	4.04	1.59	2.26
V$CREB1.01	12	17	5.35	2.31	3.18	4.82	9.56	3.09	1.78	2.25
V$CREL.01	12	17	35.08	5.92	0.48	-3.14	31.17	5.58	0.55	-2.63
V$CTCF.01	28	75	9.41	3.07	7.97	21.22	50.18	7.08	1.49	3.44
V$CTCF.02	23	36	7.02	2.65	5.13	10.75	25.16	5.01	1.43	2.06
V$DEC1.01	8	17	5.57	2.36	3.05	4.63	9.84	3.14	1.73	2.12
V$DLX1.02	7	14	43.59	6.6	0.32	-4.56	25.1	5.01	0.56	-2.32
V$DREAM.01	6	6	10.84	3.29	0.55	-1.62	12.91	3.59	0.46	-2.06
V$E2F.03	16	52	2.8	1.67	18.56	29.09	20.68	4.55	2.51	6.78
V$E2F2.01	16	92	3.32	1.82	27.73	48.41	34.93	5.91	2.63	9.58
V$E2F3.01	15	88	3.28	1.81	26.82	46.5	34.07	5.83	2.58	9.16
V$E2F3.02	18	38	5.75	2.4	6.61	13.24	23.26	4.82	1.63	2.95
V$E2F4_DP1.01	12	28	5.24	2.29	5.34	9.72	14.53	3.81	1.93	3.4
V$E2F6.01	22	51	8.67	2.94	5.88	14.21	34.88	5.9	1.46	2.65
V$EGR1.02	23	64	5.68	2.38	11.27	24.26	40.02	6.32	1.6	3.71
V$EN2.01	11	16	50	7.07	0.32	-4.88	28.57	5.34	0.56	-2.45
V$ER.01	1	1	6.12	2.47	0.16	-2.27	5.83	2.41	0.17	-2.21
V$EVX1.01	9	17	51.56	7.18	0.33	-4.89	30.43	5.51	0.56	-2.53
V$EVX2.01	3	4	17.84	4.22	0.22	-3.4	11.35	3.37	0.35	-2.33
V$FHXB.01	10	16	57.43	7.57	0.28	-5.54	31.94	5.65	0.5	-2.91
V$FOXP1_ES.01	23	31	72.12	8.48	0.43	-4.91	48.38	6.95	0.64	-2.57
V$GC.01	34	85	18.59	4.31	4.57	15.29	67.93	8.23	1.25	2.01
V$GC_SBE.01	20	29	7.03	2.65	4.12	8.09	17.35	4.16	1.67	2.68
V$GLIS2.01	23	41	14.33	3.78	2.86	6.92	29.27	5.41	1.4	2.08
V$GSH2.01	12	14	44.51	6.67	0.31	-4.65	27.82	5.27	0.5	-2.72
V$GSH2.02	5	12	37.16	6.09	0.32	-4.21	21.56	4.64	0.56	-2.17
V$GZF1.01	19	21	17.36	4.17	1.21	0.75	13.21	3.63	1.59	2.01
V$HBP1.02	18	21	55.77	7.46	0.38	-4.73	33.04	5.75	0.64	-2.18
V$HDBP1_2.01	15	47	3.04	1.74	15.49	24.95	28.53	5.34	1.65	3.37
V$HES1.01	19	41	2.85	1.69	14.41	22.32	13.62	3.69	3.01	7.28
V$HES1.02	6	12	1.97	1.4	6.11	6.8	5.02	2.24	2.39	2.89
V$HLXB9.01	9	18	48.31	6.95	0.37	-4.44	28.41	5.33	0.63	-2.05
V$HNF3B.01	8	13	12.22	3.49	1.06	0.08	6.41	2.53	2.03	2.41
V$HNF4.01	28	34	18.08	4.25	1.88	3.63	20.4	4.52	1.67	2.9
V$HNF4A.01	9	13	6.97	2.64	1.86	2.09	6.8	2.61	1.91	2.19
V$HOXA2.01	7	17	48.17	6.94	0.35	-4.57	28.75	5.36	0.59	-2.29
V$HOXA3.01	9	16	49.69	7.04	0.32	-4.85	29.22	5.4	0.55	-2.54
V$HOXA9.01	4	4	20.5	4.53	0.2	-3.76	11.15	3.34	0.36	-2.29
V$HOXB3.01	11	23	66.82	8.17	0.34	-5.43	39.39	6.27	0.58	-2.69
V$HOXB5.01	8	19	50.61	7.11	0.38	-4.52	30.62	5.53	0.62	-2.19
V$HOXD1.01	5	10	34.54	5.87	0.29	-4.26	19.85	4.45	0.5	-2.32
V$IPF1.01	7	14	49.2	7.01	0.28	-5.09	29.7	5.45	0.47	-2.97
V$LBX2.01	12	22	59.38	7.7	0.37	-4.92	33.58	5.79	0.66	-2.09
V$LHX4.01	8	10	34.05	5.83	0.29	-4.21	19.58	4.42	0.51	-2.28
V$LHX6.01	15	26	68.34	8.26	0.38	-5.19	39.28	6.26	0.66	-2.2
V$LHX9.01	10	18	51.67	7.18	0.35	-4.76	28.66	5.35	0.63	-2.08
V$MAZ.01	29	72	17.43	4.17	4.13	12.95	48.59	6.97	1.48	3.29
V$MEF2.06	2	2	17.25	4.15	0.12	-3.79	9.58	3.09	0.21	-2.61
V$MTF-1.02	14	16	6.15	2.48	2.6	3.77	9.06	3.01	1.77	2.14
V$MYCMAX.03	20	34	9.14	3.02	3.72	8.06	19.44	4.41	1.75	3.19
V$MYOD.01	19	25	11.39	3.37	2.2	3.89	17.67	4.2	1.41	1.62
V$MYOGENIN.02	8	9	15.41	3.92	0.58	-1.76	17.55	4.19	0.51	-2.16
V$NBRE.01	20	26	16.56	4.07	1.57	2.2	15.35	3.92	1.69	2.59
V$NFKAPPAB65.01	13	21	38.11	6.17	0.55	-2.85	32.2	5.67	0.65	-2.06
V$NFKAPPAB65.02	7	10	20.61	4.54	0.49	-2.45	18.47	4.3	0.54	-2.09
V$NKX23.01	14	32	27.62	5.25	1.16	0.74	21.7	4.66	1.47	2.11
V$NKX24.01	2	2	9.44	3.07	0.21	-2.58	7.34	2.71	0.27	-2.16
V$NKX25.02	13	18	48.84	6.98	0.37	-4.49	29.56	5.44	0.61	-2.22
V$NKX25.04	3	3	10.59	3.25	0.28	-2.49	8.29	2.88	0.36	-2.01
V$NKX29.01	15	27	21.61	4.65	1.25	1.05	15.96	3.99	1.69	2.64
V$NKX31.02	14	27	20.82	4.56	1.3	1.25	15.76	3.97	1.71	2.7
V$NKX31.03	10	11	26.62	5.16	0.41	-3.13	20.13	4.49	0.55	-2.15
V$NMYC.01	15	30	10.47	3.23	2.87	5.88	19.21	4.38	1.56	2.35
V$NOBOX.02	11	21	53.81	7.33	0.39	-4.54	31.87	5.64	0.66	-2.02
V$NRF1.01	20	119	4.93	2.22	24.12	51.13	51.59	7.18	2.31	9.32
V$NRF1.02	22	42	5.28	2.3	7.95	15.76	27.45	5.24	1.53	2.68
V$NRSF.01	4	4	6.49	2.55	0.62	-1.17	9.95	3.15	0.4	-2.05
V$PAX2.01	15	17	40.68	6.37	0.42	-3.79	27.91	5.28	0.61	-2.16
V$PAX5.02	14	20	3.7	1.92	5.4	8.21	11.45	3.38	1.75	2.38
V$PBX_HOXA9.01	17	19	53.86	7.33	0.35	-4.82	30.86	5.55	0.62	-2.23
V$PDEF.01	4	4	8.68	2.95	0.46	-1.76	10.02	3.17	0.4	-2.06
V$PHOX2A.01	11	20	54.73	7.39	0.37	-4.77	30.64	5.53	0.65	-2.01
V$PLAG1.01	28	69	14.95	3.87	4.61	13.85	46.41	6.81	1.49	3.24
V$PLAGL1.01	20	46	9.18	3.03	5.01	11.99	31.17	5.58	1.48	2.57
V$POU3F3.01	8	19	56.23	7.49	0.34	-5.03	30.65	5.53	0.62	-2.2
V$PRDM14.01	26	31	22.44	4.74	1.38	1.7	18.05	4.25	1.72	2.93
V$PRRX1.01	7	12	39.63	6.29	0.3	-4.47	22.48	4.74	0.53	-2.32
V$RB_E2F1_DP1.01	11	26	7.43	2.73	3.5	6.63	16.24	4.03	1.6	2.3
V$RFX3.02	8	8	17.65	4.2	0.45	-2.42	15.77	3.97	0.51	-2.08
V$RU49.01	18	27	17.18	4.14	1.57	2.25	16.27	4.03	1.66	2.54
V$SHOX2.01	8	18	67.85	8.23	0.27	-6.12	38.47	6.2	0.47	-3.38
V$SMAD3.01	13	14	8.7	2.95	1.61	1.63	11.8	3.43	1.19	0.5
V$SOX11.01	9	10	28.51	5.34	0.35	-3.56	19.1	4.37	0.52	-2.2
V$SP1.01	31	93	18.12	4.26	5.13	17.48	72.29	8.49	1.29	2.38
V$SP1.02	24	75	7.61	2.76	9.86	24.26	51.8	7.19	1.45	3.16
V$SP1.03	24	76	8.38	2.89	9.07	23.2	53.19	7.29	1.43	3.06
V$SP4.01	25	69	7.42	2.72	9.3	22.43	38.33	6.19	1.8	4.88
V$SPIB.01	15	18	34.39	5.86	0.52	-2.88	28.22	5.31	0.64	-2.02
V$SREBP.03	5	9	0.8	0.89	11.3	8.63	1.28	1.13	7.04	6.39
V$SRF.01	22	37	41.91	6.47	0.88	-0.84	25.73	5.07	1.44	2.12
V$TCF2.01	31	57	64.15	8	0.89	-0.96	43.19	6.57	1.32	2.03
V$TCFAP2C.02	19	22	6.47	2.54	3.4	5.91	13.77	3.71	1.6	2.08
V$USF1.01	6	10	0.53	0.73	18.7	12.26	1.35	1.16	7.39	7
V$VAX2.01	10	18	52.67	7.25	0.34	-4.85	30.68	5.54	0.59	-2.38
V$VDR_RXR.05	20	28	9.46	3.08	2.96	5.87	16.63	4.08	1.68	2.66
V$VSX1.01	13	27	70.31	8.38	0.38	-5.23	39.71	6.3	0.68	-2.1
V$ZF5.01	22	87	4.48	2.12	19.44	38.77	34.96	5.91	2.49	8.72
V$ZF5.02	18	119	3.16	1.78	37.66	64.88	40.01	6.32	2.97	12.42
V$ZF5.03	17	47	1.85	1.36	25.45	32.86	18.88	4.34	2.49	6.36
V$ZNF202.01	30	52	12.24	3.5	4.25	11.22	32.02	5.66	1.62	3.44
V$ZNF219.01	30	88	26.97	5.19	3.26	11.66	68.24	8.25	1.29	2.33
V$ZNF263.02	24	35	9.35	3.06	3.74	8.23	22.62	4.75	1.55	2.5

## Sheet: High dose_kidney
TF Matrices	Nr. of Input Seq. with Match	Nr. of Matches in Input	Expected (genome)	Std.dev.	Over representation (genome)	Z-Score (genome)	Expected (promoters)	Std.dev.	Over representation (promoters)	Z-Score (promoters)
V$ARID5A.01	15	26	117.33	10.82	0.22	-8.49	60.81	7.79	0.43	-4.53
V$FHXB.01	17	23	88.27	9.39	0.26	-7.01	49.09	7	0.47	-3.8
V$SL1.01	11	12	61.67	7.85	0.19	-6.39	32.68	5.72	0.37	-3.71
V$NANOG.01	16	16	51.09	7.14	0.31	-4.98	38.11	6.17	0.42	-3.66
V$DLX3.03	13	24	85.55	9.24	0.28	-6.71	49.03	7	0.49	-3.65
V$HBP1.02	23	26	85.72	9.25	0.3	-6.51	50.78	7.12	0.51	-3.55
V$HOXA4.01	19	36	111.05	10.53	0.32	-7.18	61.39	7.83	0.59	-3.31
V$BRN3.01	18	24	87.75	9.36	0.27	-6.86	45.33	6.73	0.53	-3.24
V$CLOX.01	15	18	67.08	8.19	0.27	-6.06	37.04	6.08	0.49	-3.21
V$HOXA3.02	18	38	103.85	10.18	0.37	-6.52	62.96	7.93	0.6	-3.21
V$VAX2.01	15	26	80.96	8.99	0.32	-6.17	47.16	6.86	0.55	-3.16
V$DLX4.01	19	32	94.99	9.74	0.34	-6.52	54.79	7.4	0.58	-3.15
V$HBP1.01	18	23	62.04	7.87	0.37	-5.02	42.99	6.55	0.54	-3.13
V$PBX1_MEIS1.01	12	13	37.16	6.09	0.35	-4.05	29.31	5.41	0.44	-3.11
V$SHOX2.01	17	36	104.28	10.2	0.35	-6.74	59.13	7.69	0.61	-3.07
V$MIXL1.01	15	19	70.4	8.39	0.27	-6.19	37.02	6.08	0.51	-3.04
V$HOXB5.01	11	27	77.79	8.81	0.35	-5.82	47.07	6.86	0.57	-3
V$ALX4.01	20	39	107.06	10.34	0.36	-6.63	61.39	7.83	0.64	-2.92
V$LMX1A.01	18	35	102.81	10.13	0.34	-6.74	56.39	7.51	0.62	-2.92
V$STAT5B.01	11	13	32.83	5.73	0.4	-3.55	27.88	5.28	0.47	-2.91
V$VAX1.01	16	33	91.33	9.55	0.36	-6.16	53.56	7.32	0.62	-2.88
V$HOXA2.01	13	26	74.03	8.6	0.35	-5.64	44.18	6.64	0.59	-2.81
V$OCT1.03	18	38	104.79	10.23	0.36	-6.58	59.13	7.69	0.64	-2.81
V$NOBOX.02	15	30	82.7	9.09	0.36	-5.85	48.99	7	0.61	-2.79
V$HOXC5.01	16	28	82.83	9.1	0.34	-6.08	46.44	6.81	0.6	-2.78
V$HOXC4.01	17	42	113.41	10.64	0.37	-6.76	63.44	7.96	0.66	-2.76
V$DLX1.01	21	33	90.51	9.51	0.36	-6.1	52.33	7.23	0.63	-2.74
V$HOXB3.01	19	40	102.7	10.13	0.39	-6.24	60.54	7.78	0.66	-2.7
V$LHX6.01	19	40	105.04	10.24	0.38	-6.4	60.37	7.77	0.66	-2.69
V$EVI1.04	19	19	62.94	7.93	0.3	-5.6	34.13	5.84	0.56	-2.68
V$HEN1.01	10	13	24.5	4.95	0.53	-2.43	26.18	5.12	0.5	-2.67
V$VSX1.01	20	41	108.06	10.39	0.38	-6.51	61.03	7.81	0.67	-2.63
V$HOXA3.01	16	28	76.36	8.73	0.37	-5.6	44.91	6.7	0.62	-2.6
V$MSX1.01	18	31	86.21	9.28	0.36	-6	48.66	6.97	0.64	-2.6
V$BRN2.04	16	37	101.33	10.06	0.37	-6.45	55.86	7.47	0.66	-2.59
V$HOXA5.01	18	44	103.6	10.17	0.42	-5.91	64.06	8	0.69	-2.57
V$BRN5.03	23	36	96.31	9.81	0.37	-6.2	54.3	7.37	0.66	-2.55
V$DLX2.01	19	35	90.65	9.51	0.39	-5.9	53.09	7.28	0.66	-2.55
V$S8.01	21	33	87.12	9.33	0.38	-5.86	50.56	7.11	0.65	-2.54
V$LBX2.01	18	34	91.26	9.55	0.37	-6.05	51.61	7.18	0.66	-2.52
V$NKX25.02	22	29	75.07	8.66	0.39	-5.38	45.44	6.74	0.64	-2.51
V$PROP1.01	20	45	114.74	10.7	0.39	-6.56	64.65	8.04	0.7	-2.51
V$HOXC9.01	29	43	103.26	10.15	0.42	-5.98	62.17	7.88	0.69	-2.5
V$PNR.01	12	12	33.46	5.78	0.36	-3.8	23.55	4.85	0.51	-2.48
V$LHX3.02	21	36	97.68	9.88	0.37	-6.3	53.59	7.32	0.67	-2.47
V$LMX1B.02	18	37	99.94	9.99	0.37	-6.35	54.52	7.38	0.68	-2.44
V$DLX1.02	14	24	66.99	8.18	0.36	-5.32	38.58	6.21	0.62	-2.43
V$ARX.01	17	33	87.56	9.35	0.38	-5.89	49.51	7.03	0.67	-2.42
V$HOXB4.01	18	42	108.2	10.39	0.39	-6.42	60.29	7.76	0.7	-2.42
V$AML1.01	12	14	35.47	5.95	0.39	-3.69	25.7	5.07	0.54	-2.41
V$ARE.01	15	17	34.8	5.9	0.49	-3.1	29.55	5.43	0.58	-2.4
V$HEN1.02	12	18	29.9	5.47	0.6	-2.27	30.62	5.53	0.59	-2.37
V$HOXD3.01	18	36	91.52	9.56	0.39	-5.86	52.72	7.26	0.68	-2.37
V$PAX4.02	14	29	75.06	8.66	0.39	-5.38	44.24	6.65	0.66	-2.37
V$ESRRA.01	9	10	20.3	4.5	0.49	-2.4	19.83	4.45	0.5	-2.32
V$HOXC9.02	15	18	55.13	7.42	0.33	-5.07	30.23	5.5	0.6	-2.32
V$RHOX6.01	19	35	89.15	9.44	0.39	-5.79	51.06	7.14	0.69	-2.32
V$MEOX1.01	17	32	81.66	9.03	0.39	-5.55	47.2	6.87	0.68	-2.29
V$LHX1.01	15	35	92.34	9.6	0.38	-6.02	50.7	7.12	0.69	-2.28
V$PHOX2A.01	17	32	84.11	9.16	0.38	-5.74	47.09	6.86	0.68	-2.27
V$PIT1.01	6	11	45.52	6.74	0.24	-5.19	20.78	4.56	0.53	-2.26
V$NOBOX.01	22	33	82.23	9.06	0.4	-5.49	48.12	6.93	0.69	-2.25
V$RORA2.01	14	17	43.62	6.6	0.39	-4.11	28.48	5.34	0.6	-2.24
V$MTBF.01	24	28	62.8	7.92	0.45	-4.46	41.83	6.47	0.67	-2.22
V$PDX1.01	20	28	70.39	8.38	0.4	-5.12	41.75	6.46	0.67	-2.21
V$IK1.01	20	24	48.87	6.99	0.49	-3.63	36.74	6.06	0.65	-2.19
V$LHX9.01	16	30	79.41	8.91	0.38	-5.6	44.05	6.63	0.68	-2.19
V$HOXB7.01	16	33	84.63	9.19	0.39	-5.67	47.5	6.89	0.69	-2.18
V$PBX_HOXA9.01	26	33	82.78	9.09	0.4	-5.53	47.44	6.88	0.7	-2.17
V$PREB.01	10	12	21.49	4.64	0.56	-2.16	21.59	4.65	0.56	-2.17
V$DMRT2.01	21	30	78.13	8.83	0.38	-5.51	43.76	6.61	0.69	-2.16
V$EVI1.07	15	15	31.64	5.62	0.47	-3.05	25.38	5.04	0.59	-2.16
V$LEF1.04	20	27	69.06	8.31	0.39	-5.12	40.12	6.33	0.67	-2.15
V$ESX1.01	15	28	73.26	8.55	0.38	-5.35	41.23	6.42	0.68	-2.14
V$BARX2.02	17	33	82.94	9.1	0.4	-5.54	47.04	6.86	0.7	-2.12
V$PHOX2B.01	21	45	110.06	10.48	0.41	-6.26	61.07	7.81	0.74	-2.12
V$BRN2.02	3	6	27.13	5.21	0.22	-4.15	13.16	3.63	0.46	-2.11
V$GRE.01	18	18	33.55	5.79	0.54	-2.77	28.81	5.37	0.62	-2.11
V$LHX4.01	12	19	52.33	7.23	0.36	-4.68	30.1	5.49	0.63	-2.11
V$PAX6.02	14	17	21.76	4.66	0.78	-1.13	27.5	5.24	0.62	-2.1
V$SRY.02	2	8	32.66	5.71	0.24	-4.4	15.86	3.98	0.5	-2.1
V$SMAD3.02	9	9	13.65	3.69	0.66	-1.39	17.14	4.14	0.53	-2.09
V$CART1.02	19	46	110.29	10.49	0.42	-6.18	61.73	7.85	0.75	-2.07
V$FOXP1_ES.01	35	57	110.84	10.52	0.51	-5.17	74.36	8.62	0.77	-2.07
V$MARE_ARE.01	8	8	19.5	4.42	0.41	-2.72	15.72	3.96	0.51	-2.07
V$ALX3.01	14	26	68.07	8.25	0.38	-5.16	38.2	6.18	0.68	-2.06
V$OBOX1.01	2	2	10.15	3.19	0.2	-2.71	6.91	2.63	0.29	-2.06
V$ESRRA.02	8	9	14.76	3.84	0.61	-1.63	16.93	4.11	0.53	-2.05
V$HOXA1.01	15	27	68.02	8.24	0.4	-5.04	39.33	6.27	0.69	-2.05
V$PRRX1.01	13	23	60.91	7.8	0.38	-4.92	34.54	5.88	0.67	-2.05
V$GSH2.01	23	30	68.42	8.27	0.44	-4.71	42.76	6.54	0.7	-2.03
V$IK2.01	9	9	20.39	4.51	0.44	-2.63	16.85	4.1	0.53	-2.03
V$GSH2.02	10	22	57.11	7.55	0.39	-4.71	33.14	5.76	0.66	-2.02
V$UNCX4.01	20	45	107.59	10.36	0.42	-6.09	60.13	7.75	0.75	-2.02
V$CREB2.01	11	19	15.04	3.88	1.26	0.89	14.21	3.77	1.34	1.14
V$CREB1.02	20	28	19.86	4.46	1.41	1.71	18.93	4.35	1.48	1.97
V$NFY.05	27	44	33.61	5.8	1.31	1.71	32.13	5.67	1.37	2.01
V$NMYC.01	24	41	16.09	4.01	2.55	6.09	29.52	5.43	1.39	2.02
V$STAT3.01	24	49	33.4	5.78	1.47	2.61	36.35	6.03	1.35	2.02
V$GZF1.01	24	30	26.68	5.16	1.12	0.55	20.3	4.5	1.48	2.04
V$PRDM5.01	31	50	18.81	4.34	2.66	7.08	36.94	6.08	1.35	2.07
V$SPZ1.01	38	58	27.53	5.25	2.11	5.71	43.77	6.61	1.33	2.08
V$ZNF300.01	24	48	13.25	3.64	3.62	9.41	35.06	5.92	1.37	2.1
V$RB_E2F1_DP1.01	14	36	11.42	3.38	3.15	7.13	24.96	5	1.44	2.11
V$NEUROD1.01	31	39	21.79	4.67	1.79	3.58	27.34	5.23	1.43	2.13
V$TAL1_E2A.02	25	34	16.38	4.05	2.08	4.23	23.15	4.81	1.47	2.15
V$ER.01	15	16	9.4	3.07	1.7	1.99	8.96	2.99	1.78	2.18
V$ATF2.01	19	27	14.43	3.8	1.87	3.18	17.32	4.16	1.56	2.21
V$ETV1.02	42	57	30.17	5.49	1.89	4.79	42.18	6.49	1.35	2.21
V$NRSF.02	28	30	12.75	3.57	2.35	4.69	19.68	4.44	1.52	2.21
V$MIZ1.01	30	46	14.77	3.84	3.11	8	32.8	5.73	1.4	2.22
V$AHRARNT.02	26	33	8.51	2.92	3.88	8.22	22.02	4.69	1.5	2.23
V$ATOH1.01	27	38	19.92	4.46	1.91	3.94	26.12	5.11	1.45	2.23
V$NMYC.02	24	37	11.11	3.33	3.33	7.62	25.29	5.03	1.46	2.23
V$SPI1.04	46	65	41.73	6.46	1.56	3.53	48.9	6.99	1.33	2.23
V$RREB1.01	44	77	36.61	6.05	2.1	6.59	59.26	7.69	1.3	2.24
V$GLIS3.01	37	69	24.43	4.94	2.82	8.92	52.13	7.22	1.32	2.27
V$E2F3.02	21	50	8.84	2.97	5.66	13.68	35.76	5.98	1.4	2.3
V$CAAT.01	39	55	44.83	6.69	1.23	1.45	39.76	6.3	1.38	2.34
V$YB1.01	29	37	20.36	4.51	1.82	3.58	24.82	4.98	1.49	2.34
V$PAX5.02	22	28	5.69	2.38	4.92	9.15	17.59	4.19	1.59	2.36
V$ETS2.01	47	62	46.25	6.8	1.34	2.24	45.51	6.74	1.36	2.37
V$ATF6.01	28	35	13.79	3.71	2.54	5.58	23.07	4.8	1.52	2.38
V$NFY.01	30	52	38.88	6.23	1.34	2.03	37.05	6.08	1.4	2.38
V$MZF1.02	37	67	40.74	6.38	1.64	4.04	49.66	7.04	1.35	2.39
V$PEA3.01	45	65	41.27	6.42	1.58	3.62	47.62	6.9	1.36	2.45
V$GKLF.01	39	64	47.15	6.86	1.36	2.38	46.69	6.83	1.37	2.46
V$IRF4.02	28	36	24.69	4.97	1.46	2.17	23.52	4.85	1.53	2.47
V$MYOD.01	33	41	17.5	4.18	2.34	5.5	27.17	5.21	1.51	2.56
V$ZIC3.01	35	51	23.49	4.85	2.17	5.58	35.3	5.94	1.44	2.56
V$CTCF.04	30	59	12.65	3.56	4.66	12.89	41.87	6.47	1.41	2.57
V$PAX9.01	21	29	6.11	2.47	4.75	9.06	17.61	4.2	1.65	2.6
V$SP2.01	39	72	15.74	3.97	4.57	14.06	52.63	7.25	1.37	2.6
V$ZNF202.01	39	68	18.82	4.34	3.61	11.22	49.22	7.01	1.38	2.61
V$NF1.03	34	42	28.34	5.32	1.48	2.47	27.71	5.26	1.52	2.62
V$EKLF.02	28	34	14.32	3.78	2.37	5.07	21.33	4.62	1.59	2.63
V$NFY.02	32	54	39.73	6.3	1.36	2.18	37.38	6.11	1.44	2.64
V$MZF1.01	50	94	34.6	5.88	2.72	10.02	71.13	8.43	1.32	2.65
V$MZF1.03	49	92	33.61	5.8	2.74	9.99	69.46	8.33	1.32	2.65
V$PLAG1.02	45	82	31.62	5.62	2.59	8.87	60.76	7.79	1.35	2.66
V$GC_SBE.01	31	41	10.81	3.29	3.79	9.03	26.67	5.16	1.54	2.68
V$NGFIC.01	36	70	16.11	4.01	4.34	13.3	50.49	7.1	1.39	2.68
V$HSF1.03	31	49	30.54	5.52	1.6	3.25	33.03	5.75	1.48	2.69
V$SALL2.01	41	64	24.78	4.98	2.58	7.78	45.33	6.73	1.41	2.7
V$CTCF.03	31	60	18.09	4.25	3.32	9.74	41.95	6.47	1.43	2.71
V$AP2.01	31	42	10.91	3.3	3.85	9.26	26.99	5.19	1.56	2.79
V$IRF5.01	16	17	6.38	2.53	2.67	4.01	8.38	2.89	2.03	2.8
V$SRF.03	30	46	31.53	5.61	1.46	2.49	30.11	5.49	1.53	2.8
V$SPI1.02	40	62	28.97	5.38	2.14	6.04	43.05	6.56	1.44	2.81
V$ETS1.01	38	56	22.11	4.7	2.53	7.1	38.05	6.17	1.47	2.83
V$GLIS2.01	43	65	22.02	4.69	2.95	9.05	44.99	6.71	1.44	2.91
V$PLAGL1.02	36	54	23.11	4.81	2.34	6.32	36.01	6	1.5	2.92
V$CTCF.05	32	49	17.05	4.13	2.87	7.62	31.95	5.65	1.53	2.93
V$IRF4.03	20	23	11.22	3.35	2.05	3.37	12.22	3.5	1.88	2.94
V$E2F1.01	35	76	7.83	2.8	9.71	24.19	53.87	7.34	1.41	2.95
V$BKLF.01	34	49	17.93	4.23	2.73	7.22	31.64	5.62	1.55	3
V$ZNF263.02	34	53	14.37	3.79	3.69	10.06	34.77	5.89	1.52	3.01
V$TCFAP2E.01	28	56	15.86	3.98	3.53	9.95	36.69	6.06	1.53	3.11
V$NFY.04	33	58	40.83	6.39	1.42	2.61	38.13	6.17	1.52	3.14
V$CTCF.02	38	59	10.79	3.28	5.47	14.53	38.67	6.22	1.53	3.19
V$AP2.02	30	43	11.15	3.34	3.86	9.39	25.94	5.09	1.66	3.25
V$MYF5.01	22	45	20.09	4.48	2.24	5.45	27.27	5.22	1.65	3.3
V$ISGF3G.01	30	41	35.53	5.96	1.15	0.83	24.21	4.92	1.69	3.31
V$IRF6.01	16	17	4.72	2.17	3.6	5.43	7.43	2.73	2.29	3.33
V$ZKSCAN3.01	34	54	16.44	4.05	3.29	9.14	33.99	5.83	1.59	3.35
V$HES1.01	17	37	4.37	2.09	8.46	15.36	20.94	4.58	1.77	3.4
V$PURALPHA.01	19	28	4.72	2.17	5.93	10.48	14.49	3.81	1.93	3.42
V$E2F4.01	30	66	5.53	2.35	11.93	25.5	42.56	6.52	1.55	3.52
V$CKROX.01	42	76	20.56	4.53	3.7	12.12	50.33	7.09	1.51	3.55
V$ELK1.01	45	71	31.39	5.6	2.26	6.98	46.36	6.81	1.53	3.55
V$HDBP1_2.01	23	68	4.66	2.16	14.58	29.09	43.85	6.62	1.55	3.57
V$EGR1.01	36	77	11.55	3.4	6.67	19.12	50.75	7.12	1.52	3.62
V$CDE.01	25	45	4.8	2.19	9.38	18.13	25.89	5.09	1.74	3.66
V$ZBP89.01	45	124	37.87	6.15	3.27	13.92	88.04	9.38	1.41	3.78
V$TCFAP2B.01	34	84	23.01	4.8	3.65	12.61	55.31	7.43	1.52	3.79
V$E2F6.01	38	83	13.32	3.65	6.23	18.96	53.6	7.32	1.55	3.95
V$EGR1.03	47	123	25.43	5.04	4.84	19.25	83.27	9.12	1.48	4.3
V$KLF6.01	45	127	31.39	5.6	4.05	16.98	86.2	9.28	1.47	4.34
V$WT1.01	48	118	29.27	5.41	4.03	16.31	77.72	8.81	1.52	4.51
V$KLF7.01	34	66	6.96	2.64	9.49	22.2	37.11	6.09	1.78	4.66
V$KKLF.01	51	149	37.44	6.12	3.98	18.16	99.5	9.97	1.5	4.92
V$MAZ.01	48	118	26.79	5.18	4.4	17.53	74.67	8.64	1.58	4.96
V$ZNF263.01	48	105	24.97	5	4.2	15.92	64.65	8.04	1.62	4.96
V$NRF1.01	24	124	7.58	2.75	16.35	42.1	79.29	8.9	1.56	4.97
V$EGR1.04	42	134	21.45	4.63	6.25	24.2	84.63	9.19	1.58	5.32
V$PLAG1.01	48	117	22.98	4.79	5.09	19.51	71.34	8.44	1.64	5.35
V$EGR1.02	39	105	8.73	2.95	12.03	32.41	61.5	7.84	1.71	5.49
V$SP1.02	46	130	11.69	3.42	11.12	34.46	79.61	8.92	1.63	5.6
V$SP4.01	41	103	11.4	3.38	9.03	26.98	58.91	7.67	1.75	5.68
V$E2F4_DP1.01	21	50	8.06	2.84	6.21	14.6	22.34	4.73	2.24	5.75
V$ZNF219.01	50	165	41.46	6.44	3.98	19.12	104.88	10.23	1.57	5.83
V$SP1.03	50	135	12.87	3.59	10.49	33.9	81.75	9.04	1.65	5.84
V$ZF5.03	26	62	2.84	1.68	21.85	34.82	29.02	5.39	2.14	6.03
V$GC.01	56	167	28.56	5.34	5.85	25.81	104.4	10.21	1.6	6.08
V$SP1.01	54	177	27.85	5.28	6.36	28.18	111.1	10.53	1.59	6.21
V$MAZR.01	52	169	36.53	6.04	4.63	21.84	102.8	10.13	1.64	6.48
V$CTCF.01	47	135	14.46	3.8	9.34	31.57	77.12	8.78	1.75	6.54
V$ZBTB7.03	57	193	43.16	6.57	4.47	22.74	120.12	10.95	1.61	6.61
V$ZF5.01	29	104	6.88	2.62	15.12	36.84	53.73	7.33	1.94	6.79
V$E2F.03	28	80	4.31	2.08	18.58	36.24	31.79	5.64	2.52	8.46
V$E2F3.01	22	125	5.04	2.25	24.79	53.2	52.37	7.23	2.39	9.97
V$E2F2.01	24	128	5.1	2.26	25.1	54.2	53.69	7.32	2.38	10.08
V$ZF5.02	24	154	4.86	2.2	31.71	67.45	61.49	7.84	2.5	11.74
