# Supplementary material for: Diclofenac Disrupts the Circadian Clock and through Complex Cross-Talks Aggravates Immune-Mediated Liver Injury—A Repeated Dose Study in Minipigs for 28 Days
Source: Int J Mol Sci. 2023 Jan 11;24(2):1445. doi: 10.3390/ijms24021445 (PMC9863319; doi:10.3390/ijms24021445)
Supplement: Supplementary file 1 [file ijms-24-01445-s001.zip › Supplementary Table S4.xls]

## Sheet: CMs_Circadian genes
Supplementary Table S4: Composite modules of enriched liver clock and glucocorticoid receptor (GR) regulated genes in response to diclofenac treatment.
Co-occupancy of circadian transcriptional regulators and glucocorticoid receptor was evaluated at the gene specific promoters of hepatic DEGs and the default filtering criteria
of the GeneXplain platform was applied to determine statistically significant composite modules.
Gene Symbol	Best module	Best score
AACS	V$CLOCK_02, V$NR1D2_01	3.46395
ACTA1	V$CLOCK_02, V$NR1D2_01	3.35175
AMPD3	V$CLOCK_02, V$NR1D2_01	3.24188
ANKRD28	V$CLOCK_02, V$NR1D2_01	2.63566
ARCN1	V$CLOCK_02, V$NR1D2_01	2.26032
ARFGEF1	V$CLOCK_02, V$NR1D2_01	3.42164
ARID4B	V$CLOCK_02, V$NR1D2_01	3.18718
ASB13	V$CLOCK_02, V$NR1D2_01	2.80394
ATG12	V$CLOCK_02, V$NR1D2_01	2.81328
ATP1A2	V$CLOCK_02, V$NR1D2_01	3.81789
ATP2A2	V$CLOCK_02, V$NR1D2_01	3.21285
ATP9A	V$CLOCK_02, V$NR1D2_01	3.57558
AZIN1	V$CLOCK_02, V$NR1D2_01	3.63617
BAIAP2L1	V$CLOCK_02, V$NR1D2_01	2.93368
BCL6	V$CLOCK_02, V$NR1D2_01	2.36168
BHLHE41	V$CLOCK_02, V$NR1D2_01	3.06204
BRD2	V$CLOCK_02, V$NR1D2_01	3.48547
BTBD1	V$CLOCK_02, V$NR1D2_01	2.97737
BZW2	V$CLOCK_02, V$NR1D2_01	2.51281
CALR	V$CLOCK_02, V$NR1D2_01	2.31989
CAV1	V$CLOCK_02, V$NR1D2_01	2.56633
CD163	V$CLOCK_02, V$NR1D2_01	2.83844
CD27	V$CLOCK_02, V$NR1D2_01	3.44104
CREBRF	V$CLOCK_02, V$NR1D2_01	2.48275
CREG1	V$CLOCK_02, V$NR1D2_01	3.35718
CRP	V$CLOCK_02, V$NR1D2_01	3.41446
CSF2RB	V$CLOCK_02, V$NR1D2_01	3.95656
CXCL2	V$CLOCK_02, V$NR1D2_01	2.23002
DDX58	V$CLOCK_02, V$NR1D2_01	3.60847
DEFB4A	V$CLOCK_02, V$NR1D2_01	3.60162
ESF1	V$CLOCK_02, V$NR1D2_01	3.37497
ETV1	V$CLOCK_02, V$NR1D2_01	3.03963
FAM151A	V$CLOCK_02, V$NR1D2_01	3.64912
FAM214A	V$CLOCK_02, V$NR1D2_01	3.27681
FAM98A	V$CLOCK_02, V$NR1D2_01	2.47382
FASN	V$CLOCK_02, V$NR1D2_01	3.63036
FDFT1	V$CLOCK_02, V$NR1D2_01	1.52099
FOXA1	V$CLOCK_02, V$NR1D2_01	3.16104
FZD6	V$CLOCK_02, V$NR1D2_01	3.24769
GADD45G	V$CLOCK_02, V$NR1D2_01	2.72879
GARNL3	V$CLOCK_02, V$NR1D2_01	2.87727
GBP1	V$CLOCK_02, V$NR1D2_01	2.58979
GMDS	V$CLOCK_02, V$NR1D2_01	2.83133
GMPR2	V$CLOCK_02, V$NR1D2_01	2.43933
GRB7	V$CLOCK_02, V$NR1D2_01	2.56157
GRHL2	V$CLOCK_02, V$NR1D2_01	3.11195
GTF2H3	V$CLOCK_02, V$NR1D2_01	2.79598
HAAO	V$CLOCK_02, V$NR1D2_01	2.45477
HAMP	V$CLOCK_02, V$NR1D2_01	3.49733
HDLBP	V$CLOCK_02, V$NR1D2_01	2.45409
HEATR1	V$CLOCK_02, V$NR1D2_01	2.66651
HIF1A	V$CLOCK_02, V$NR1D2_01	2.57552
HOGA1	V$CLOCK_02, V$NR1D2_01	2.87413
HOOK1	V$CLOCK_02, V$NR1D2_01	3.03005
HSP90B1	V$CLOCK_02, V$NR1D2_01	3.40881
HSPE1	V$CLOCK_02, V$NR1D2_01	3.18538
IL5	V$CLOCK_02, V$NR1D2_01	3.27931
INSR	V$CLOCK_02, V$NR1D2_01	2.46294
ISG15	V$CLOCK_02, V$NR1D2_01	3.41893
JAK3	V$CLOCK_02, V$NR1D2_01	3.52503
KLF11	V$CLOCK_02, V$NR1D2_01	2.28321
KLKB1	V$CLOCK_02, V$NR1D2_01	2.52235
LEPR	V$CLOCK_02, V$NR1D2_01	3.57986
LITAF	V$CLOCK_02, V$NR1D2_01	3.17711
LMO3	V$CLOCK_02, V$NR1D2_01	2.10738
LPIN1	V$CLOCK_02, V$NR1D2_01	2.92922
LRRN3	V$CLOCK_02, V$NR1D2_01	3.85769
LYZ	V$CLOCK_02, V$NR1D2_01	3.11214
MAPK14	V$CLOCK_02, V$NR1D2_01	3.66532
MAPK6	V$CLOCK_02, V$NR1D2_01	3.62212
MAT1A	V$CLOCK_02, V$NR1D2_01	2.75079
MEOX2	V$CLOCK_02, V$NR1D2_01	3.02896
MOGS	V$CLOCK_02, V$NR1D2_01	2.47699
MORC2	V$CLOCK_02, V$NR1D2_01	3.71676
MTPN	V$CLOCK_02, V$NR1D2_01	3.25433
MVK	V$CLOCK_02, V$NR1D2_01	3.5524
NCBP2	V$CLOCK_02, V$NR1D2_01	3.05066
NFKBIB	V$CLOCK_02, V$NR1D2_01	3.72888
NHP2	V$CLOCK_02, V$NR1D2_01	2.96654
NPAS2	V$CLOCK_02, V$NR1D2_01	3.54185
NR5A2	V$CLOCK_02, V$NR1D2_01	3.05231
NSMCE4A	V$CLOCK_02, V$NR1D2_01	3.203
NTPCR	V$CLOCK_02, V$NR1D2_01	3.01917
NUS1	V$CLOCK_02, V$NR1D2_01	2.85683
OSGEP	V$CLOCK_02, V$NR1D2_01	3.47136
PDE4B	V$CLOCK_02, V$NR1D2_01	1.7388
PHLDA2	V$CLOCK_02, V$NR1D2_01	1.99961
PIK3IP1	V$CLOCK_02, V$NR1D2_01	3.70961
PIPOX	V$CLOCK_02, V$NR1D2_01	2.82903
PIR	V$CLOCK_02, V$NR1D2_01	2.7707
PLIN2	V$CLOCK_02, V$NR1D2_01	3.24389
PPAN	V$CLOCK_02, V$NR1D2_01	3.11515
PSMB9	V$CLOCK_02, V$NR1D2_01	3.08569
RAB10	V$CLOCK_02, V$NR1D2_01	2.59533
RAD51AP1	V$CLOCK_02, V$NR1D2_01	3.10617
RARRES1	V$CLOCK_02, V$NR1D2_01	2.46625
RCBTB1	V$CLOCK_02, V$NR1D2_01	3.44153
RCN2	V$CLOCK_02, V$NR1D2_01	2.26465
RITA1	V$CLOCK_02, V$NR1D2_01	3.42346
RNF138	V$CLOCK_02, V$NR1D2_01	2.92784
RSAD2	V$CLOCK_02, V$NR1D2_01	2.89894
S100A9	V$CLOCK_02, V$NR1D2_01	3.8195
SAT2	V$CLOCK_02, V$NR1D2_01	3.27804
SERINC2	V$CLOCK_02, V$NR1D2_01	2.9315
SERPINB5	V$CLOCK_02, V$NR1D2_01	2.7831
SERPINB7	V$CLOCK_02, V$NR1D2_01	3.01428
SERPINI1	V$CLOCK_02, V$NR1D2_01	2.70264
SLC45A2	V$CLOCK_02, V$NR1D2_01	3.90315
SLCO1B3	V$CLOCK_02, V$NR1D2_01	2.69294
STC1	V$CLOCK_02, V$NR1D2_01	2.73899
TARDBP	V$CLOCK_02, V$NR1D2_01	2.33298
TAT	V$CLOCK_02, V$NR1D2_01	3.13582
TEK	V$CLOCK_02, V$NR1D2_01	3.25856
TERF1	V$CLOCK_02, V$NR1D2_01	3.20525
TGFBI	V$CLOCK_02, V$NR1D2_01	3.85586
THBS2	V$CLOCK_02, V$NR1D2_01	3.38469
THY1	V$CLOCK_02, V$NR1D2_01	3.74335
TMEFF1	V$CLOCK_02, V$NR1D2_01	2.5339
TMEM9	V$CLOCK_02, V$NR1D2_01	3.56356
TOP2A	V$CLOCK_02, V$NR1D2_01	2.37159
TRIM55	V$CLOCK_02, V$NR1D2_01	2.55302
TTC38	V$CLOCK_02, V$NR1D2_01	3.93936
USP18	V$CLOCK_02, V$NR1D2_01	3.5477
VEGFB	V$CLOCK_02, V$NR1D2_01	3.27731
VLDLR	V$CLOCK_02, V$NR1D2_01	2.35763
VSIG4	V$CLOCK_02, V$NR1D2_01	2.92765
WEE1	V$CLOCK_02, V$NR1D2_01	3.71254
WFDC1	V$CLOCK_02, V$NR1D2_01	2.84753
XPO1	V$CLOCK_02, V$NR1D2_01	3.47859
XPO5	V$CLOCK_02, V$NR1D2_01	2.73958
XYLB	V$CLOCK_02, V$NR1D2_01	2.84157
ZNF354A	V$CLOCK_02, V$NR1D2_01	2.93454
ZNFX1	V$CLOCK_02, V$NR1D2_01	3.17242
ACTA1	V$CLOCK_04, V$RORA_07	3.29786
ADD3	V$CLOCK_04, V$RORA_07	2.59156
APBB1	V$CLOCK_04, V$RORA_07	2.67991
ARF4	V$CLOCK_04, V$RORA_07	3.36704
ARFGEF1	V$CLOCK_04, V$RORA_07	2.89979
ARHGAP1	V$CLOCK_04, V$RORA_07	3.22439
ASB13	V$CLOCK_04, V$RORA_07	4.3863
BCAT1	V$CLOCK_04, V$RORA_07	2.61951
CAV1	V$CLOCK_04, V$RORA_07	3.89011
CCK	V$CLOCK_04, V$RORA_07	2.80983
CD163	V$CLOCK_04, V$RORA_07	2.56838
CDS2	V$CLOCK_04, V$RORA_07	2.50293
CHD1	V$CLOCK_04, V$RORA_07	2.38007
CREBRF	V$CLOCK_04, V$RORA_07	2.44849
CREG1	V$CLOCK_04, V$RORA_07	3.18863
CRP	V$CLOCK_04, V$RORA_07	2.49534
CRY1	V$CLOCK_04, V$RORA_07	3.41929
CSF2RB	V$CLOCK_04, V$RORA_07	4.49152
CXCL2	V$CLOCK_04, V$RORA_07	2.66912
DBP	V$CLOCK_04, V$RORA_07	3.39182
DEFB4A	V$CLOCK_04, V$RORA_07	3.52042
DKK2	V$CLOCK_04, V$RORA_07	2.23159
DNPH1	V$CLOCK_04, V$RORA_07	3.31787
EFNA1	V$CLOCK_04, V$RORA_07	2.3025
ESF1	V$CLOCK_04, V$RORA_07	2.92914
FAM216B	V$CLOCK_04, V$RORA_07	2.73641
FETUB	V$CLOCK_04, V$RORA_07	2.9075
FOXA1	V$CLOCK_04, V$RORA_07	3.65668
GARNL3	V$CLOCK_04, V$RORA_07	2.5857
GBP1	V$CLOCK_04, V$RORA_07	2.35751
GPR1	V$CLOCK_04, V$RORA_07	2.56615
HAAO	V$CLOCK_04, V$RORA_07	2.03702
HAMP	V$CLOCK_04, V$RORA_07	2.84758
HDDC2	V$CLOCK_04, V$RORA_07	2.61297
HDLBP	V$CLOCK_04, V$RORA_07	3.53467
IGF1	V$CLOCK_04, V$RORA_07	3.23902
ITGA8	V$CLOCK_04, V$RORA_07	2.55397
JAK3	V$CLOCK_04, V$RORA_07	3.36444
KLKB1	V$CLOCK_04, V$RORA_07	2.90992
LONRF1	V$CLOCK_04, V$RORA_07	1.91572
LRRN3	V$CLOCK_04, V$RORA_07	1.81142
LYZ	V$CLOCK_04, V$RORA_07	2.82406
MME	V$CLOCK_04, V$RORA_07	3.41126
MOGS	V$CLOCK_04, V$RORA_07	2.21981
MT1A	V$CLOCK_04, V$RORA_07	3.19483
NHP2	V$CLOCK_04, V$RORA_07	2.53034
NSMCE4A	V$CLOCK_04, V$RORA_07	3.42092
PAM	V$CLOCK_04, V$RORA_07	3.54257
PARD3B	V$CLOCK_04, V$RORA_07	2.70324
PHYHD1	V$CLOCK_04, V$RORA_07	3.36609
PLIN2	V$CLOCK_04, V$RORA_07	2.95082
PLLP	V$CLOCK_04, V$RORA_07	3.41537
PPARGC1A	V$CLOCK_04, V$RORA_07	2.89898
PSMB9	V$CLOCK_04, V$RORA_07	2.54963
RAB10	V$CLOCK_04, V$RORA_07	3.29736
RAB35	V$CLOCK_04, V$RORA_07	2.65124
RCN2	V$CLOCK_04, V$RORA_07	2.47736
RINT1	V$CLOCK_04, V$RORA_07	2.4799
RNPC3	V$CLOCK_04, V$RORA_07	2.61792
SERPINA6	V$CLOCK_04, V$RORA_07	2.77336
SERPINB5	V$CLOCK_04, V$RORA_07	2.45227
SERPINE1	V$CLOCK_04, V$RORA_07	3.26043
SH3YL1	V$CLOCK_04, V$RORA_07	2.51409
SIDT1	V$CLOCK_04, V$RORA_07	3.07499
SLC30A10	V$CLOCK_04, V$RORA_07	2.81415
SLC38A1	V$CLOCK_04, V$RORA_07	3.33639
SLC45A2	V$CLOCK_04, V$RORA_07	3.61736
SLC50A1	V$CLOCK_04, V$RORA_07	3.60992
SLCO1B3	V$CLOCK_04, V$RORA_07	2.74633
SORT1	V$CLOCK_04, V$RORA_07	3.10753
STC1	V$CLOCK_04, V$RORA_07	2.72011
TEK	V$CLOCK_04, V$RORA_07	2.5742
TLK1	V$CLOCK_04, V$RORA_07	2.39988
TM4SF5	V$CLOCK_04, V$RORA_07	3.34909
TM7SF2	V$CLOCK_04, V$RORA_07	2.74202
TMTC4	V$CLOCK_04, V$RORA_07	2.1977
USP18	V$CLOCK_04, V$RORA_07	3.13647
VIL1	V$CLOCK_04, V$RORA_07	3.21115
WDR33	V$CLOCK_04, V$RORA_07	2.86572
WFDC1	V$CLOCK_04, V$RORA_07	4.42441
WLS	V$CLOCK_04, V$RORA_07	2.56399
ZNF146	V$CLOCK_04, V$RORA_07	3.22074
AACS	V$NPAS2_01, V$RORC_04	2.44069
ACAD10	V$NPAS2_01, V$RORC_04	1.48084
ACOX1	V$NPAS2_01, V$RORC_04	2.11837
ACOX2	V$NPAS2_01, V$RORC_04	1.63834
ADAMTS2	V$NPAS2_01, V$RORC_04	1.70035
ADCY8	V$NPAS2_01, V$RORC_04	1.69854
AFP	V$NPAS2_01, V$RORC_04	1.72622
AKR1C1	V$NPAS2_01, V$RORC_04	1.36866
ALDH4A1	V$NPAS2_01, V$RORC_04	2.93793
ALDH7A1	V$NPAS2_01, V$RORC_04	1.85694
ALOX5AP	V$NPAS2_01, V$RORC_04	1.25184
AMD1	V$NPAS2_01, V$RORC_04	0.861908
AMPD3	V$NPAS2_01, V$RORC_04	1.9839
ANGPTL4	V$NPAS2_01, V$RORC_04	2.65333
ANXA2	V$NPAS2_01, V$RORC_04	1.00142
ARCN1	V$NPAS2_01, V$RORC_04	1.3145
ARMC3	V$NPAS2_01, V$RORC_04	1.71004
ASPH	V$NPAS2_01, V$RORC_04	1.97931
ASRGL1	V$NPAS2_01, V$RORC_04	0.862829
ATG12	V$NPAS2_01, V$RORC_04	2.39528
ATIC	V$NPAS2_01, V$RORC_04	1.95846
ATP1B1	V$NPAS2_01, V$RORC_04	2.67734
ATP2A2	V$NPAS2_01, V$RORC_04	2.5673
ATP9A	V$NPAS2_01, V$RORC_04	2.0151
AZIN1	V$NPAS2_01, V$RORC_04	2.58272
BAIAP2L1	V$NPAS2_01, V$RORC_04	1.97287
BCL6	V$NPAS2_01, V$RORC_04	1.95702
BEX4	V$NPAS2_01, V$RORC_04	1.95731
BFSP1	V$NPAS2_01, V$RORC_04	0.861567
BHLHE41	V$NPAS2_01, V$RORC_04	1.95754
BIRC3	V$NPAS2_01, V$RORC_04	2.068
BRD2	V$NPAS2_01, V$RORC_04	2.19556
BZW2	V$NPAS2_01, V$RORC_04	0.874094
C7	V$NPAS2_01, V$RORC_04	2.01432
CACNA2D1	V$NPAS2_01, V$RORC_04	1.71104
CAND2	V$NPAS2_01, V$RORC_04	2.21245
CCL8	V$NPAS2_01, V$RORC_04	2.28856
CDC37L1	V$NPAS2_01, V$RORC_04	1.98973
CKS2	V$NPAS2_01, V$RORC_04	1.71302
CLDN11	V$NPAS2_01, V$RORC_04	2.14872
CLDN14	V$NPAS2_01, V$RORC_04	1.69913
CLDND1	V$NPAS2_01, V$RORC_04	1.70267
CLUAP1	V$NPAS2_01, V$RORC_04	1.97726
CMPK1	V$NPAS2_01, V$RORC_04	1.71084
COL5A3	V$NPAS2_01, V$RORC_04	1.96415
COLEC11	V$NPAS2_01, V$RORC_04	2.18998
CRISPLD1	V$NPAS2_01, V$RORC_04	2.03531
CTSH	V$NPAS2_01, V$RORC_04	2.76175
CYP2C19	V$NPAS2_01, V$RORC_04	2.91544
CYP2C8	V$NPAS2_01, V$RORC_04	2.39529
CYP2C9	V$NPAS2_01, V$RORC_04	2.37933
DAD1	V$NPAS2_01, V$RORC_04	1.94353
DAPK1	V$NPAS2_01, V$RORC_04	1.52934
DDX39B	V$NPAS2_01, V$RORC_04	1.30441
DDX58	V$NPAS2_01, V$RORC_04	2.44818
DFFA	V$NPAS2_01, V$RORC_04	1.96337
ECHDC3	V$NPAS2_01, V$RORC_04	1.97144
EIF4H	V$NPAS2_01, V$RORC_04	1.97071
ELOVL2	V$NPAS2_01, V$RORC_04	0.86118
ETV1	V$NPAS2_01, V$RORC_04	2.3938
EVA1A	V$NPAS2_01, V$RORC_04	1.3797
FAM76A	V$NPAS2_01, V$RORC_04	0.850853
FAM98A	V$NPAS2_01, V$RORC_04	2.88718
FASN	V$NPAS2_01, V$RORC_04	2.73311
FBXL12	V$NPAS2_01, V$RORC_04	1.71037
FBXO32	V$NPAS2_01, V$RORC_04	1.9715
FDFT1	V$NPAS2_01, V$RORC_04	1.72828
FGF10	V$NPAS2_01, V$RORC_04	0.857995
FKTN	V$NPAS2_01, V$RORC_04	0.993084
FN3KRP	V$NPAS2_01, V$RORC_04	1.98772
FYN	V$NPAS2_01, V$RORC_04	1.8807
FZD6	V$NPAS2_01, V$RORC_04	1.72207
GABPA	V$NPAS2_01, V$RORC_04	0.874845
GALNT2	V$NPAS2_01, V$RORC_04	1.3078
GART	V$NPAS2_01, V$RORC_04	2.00948
GGACT	V$NPAS2_01, V$RORC_04	1.46147
GLYATL3	V$NPAS2_01, V$RORC_04	2.33879
GPALPP1	V$NPAS2_01, V$RORC_04	3.37557
GPNMB	V$NPAS2_01, V$RORC_04	1.95752
GRHL2	V$NPAS2_01, V$RORC_04	2.10423
GRK7	V$NPAS2_01, V$RORC_04	1.64369
GTF2H3	V$NPAS2_01, V$RORC_04	1.43941
HEATR1	V$NPAS2_01, V$RORC_04	1.95752
HIF1A	V$NPAS2_01, V$RORC_04	1.95775
HIST1H1D	V$NPAS2_01, V$RORC_04	1.70958
HOOK1	V$NPAS2_01, V$RORC_04	2.26913
HRG	V$NPAS2_01, V$RORC_04	1.51086
HSD3B1	V$NPAS2_01, V$RORC_04	1.71189
HSP90AA1	V$NPAS2_01, V$RORC_04	1.444
HSPE1	V$NPAS2_01, V$RORC_04	3.32485
HSPH1	V$NPAS2_01, V$RORC_04	2.29631
IL5	V$NPAS2_01, V$RORC_04	2.64877
INA	V$NPAS2_01, V$RORC_04	1.88356
INSR	V$NPAS2_01, V$RORC_04	1.97223
INTS8	V$NPAS2_01, V$RORC_04	2.18506
ISG15	V$NPAS2_01, V$RORC_04	2.61491
JMJD1C	V$NPAS2_01, V$RORC_04	2.6492
KCNJ13	V$NPAS2_01, V$RORC_04	1.80528
KCNQ5	V$NPAS2_01, V$RORC_04	0.979327
KLF11	V$NPAS2_01, V$RORC_04	1.71531
KRT18	V$NPAS2_01, V$RORC_04	3.06121
LDHC	V$NPAS2_01, V$RORC_04	1.70978
LEPR	V$NPAS2_01, V$RORC_04	2.36398
LITAF	V$NPAS2_01, V$RORC_04	2.65196
LLPH	V$NPAS2_01, V$RORC_04	2.97057
LMO3	V$NPAS2_01, V$RORC_04	1.70969
LPIN1	V$NPAS2_01, V$RORC_04	2.08215
MACROD1	V$NPAS2_01, V$RORC_04	1.97757
MAPK14	V$NPAS2_01, V$RORC_04	2.26779
MAPKAPK3	V$NPAS2_01, V$RORC_04	0.856762
MDK	V$NPAS2_01, V$RORC_04	1.71113
ME3	V$NPAS2_01, V$RORC_04	2.08545
MEOX2	V$NPAS2_01, V$RORC_04	2.12996
METTL21A	V$NPAS2_01, V$RORC_04	2.37181
MFSD6	V$NPAS2_01, V$RORC_04	1.55913
MON2	V$NPAS2_01, V$RORC_04	1.72208
MORC2	V$NPAS2_01, V$RORC_04	3.07489
MTPN	V$NPAS2_01, V$RORC_04	1.7156
MVK	V$NPAS2_01, V$RORC_04	2.7974
MXRA5	V$NPAS2_01, V$RORC_04	2.42363
MYLK	V$NPAS2_01, V$RORC_04	0.870411
NAA50	V$NPAS2_01, V$RORC_04	1.94537
NCBP2	V$NPAS2_01, V$RORC_04	1.49596
NME1	V$NPAS2_01, V$RORC_04	1.97073
NR1D2	V$NPAS2_01, V$RORC_04	2.64406
NR1I3	V$NPAS2_01, V$RORC_04	2.21838
NR3C1	V$NPAS2_01, V$RORC_04	2.16576
NUDT15	V$NPAS2_01, V$RORC_04	1.30633
NUDT4	V$NPAS2_01, V$RORC_04	2.0503
OSGEP	V$NPAS2_01, V$RORC_04	1.97053
PBLD	V$NPAS2_01, V$RORC_04	1.96406
PDE4B	V$NPAS2_01, V$RORC_04	1.71092
PER2	V$NPAS2_01, V$RORC_04	2.00888
PGM5	V$NPAS2_01, V$RORC_04	1.69854
PHKB	V$NPAS2_01, V$RORC_04	2.16491
PIK3IP1	V$NPAS2_01, V$RORC_04	3.0032
PIR	V$NPAS2_01, V$RORC_04	1.71092
PLA2G7	V$NPAS2_01, V$RORC_04	1.29826
PLEK	V$NPAS2_01, V$RORC_04	1.70979
POGK	V$NPAS2_01, V$RORC_04	1.97756
PPAN	V$NPAS2_01, V$RORC_04	1.69186
PPIF	V$NPAS2_01, V$RORC_04	1.97144
PPP1R9A	V$NPAS2_01, V$RORC_04	1.94353
PSAT1	V$NPAS2_01, V$RORC_04	1.97164
PUM1	V$NPAS2_01, V$RORC_04	1.5716
RAB24	V$NPAS2_01, V$RORC_04	1.95781
RAD51AP1	V$NPAS2_01, V$RORC_04	3.07822
REEP5	V$NPAS2_01, V$RORC_04	0.989229
RHBDD3	V$NPAS2_01, V$RORC_04	2.80619
RITA1	V$NPAS2_01, V$RORC_04	2.72323
RNF138	V$NPAS2_01, V$RORC_04	2.19263
ROGDI	V$NPAS2_01, V$RORC_04	1.72195
RSAD2	V$NPAS2_01, V$RORC_04	1.71881
S100A9	V$NPAS2_01, V$RORC_04	2.43739
SAMD8	V$NPAS2_01, V$RORC_04	1.56761
SBNO1	V$NPAS2_01, V$RORC_04	2.11721
SCRN2	V$NPAS2_01, V$RORC_04	0.864162
SERPINB7	V$NPAS2_01, V$RORC_04	2.34871
SERPINI1	V$NPAS2_01, V$RORC_04	2.04823
SH3BGR	V$NPAS2_01, V$RORC_04	1.38554
SHISA2	V$NPAS2_01, V$RORC_04	1.14108
SIX4	V$NPAS2_01, V$RORC_04	1.97144
SLC1A1	V$NPAS2_01, V$RORC_04	1.98891
SLC25A4	V$NPAS2_01, V$RORC_04	1.70998
SLC26A3	V$NPAS2_01, V$RORC_04	1.97249
SMC6	V$NPAS2_01, V$RORC_04	1.97206
SNTB1	V$NPAS2_01, V$RORC_04	1.95828
SOD2	V$NPAS2_01, V$RORC_04	1.71176
SRM	V$NPAS2_01, V$RORC_04	1.971
SRSF10	V$NPAS2_01, V$RORC_04	0.861699
SSPN	V$NPAS2_01, V$RORC_04	1.70979
STAG3	V$NPAS2_01, V$RORC_04	1.69884
STMN1	V$NPAS2_01, V$RORC_04	2.44752
STYX	V$NPAS2_01, V$RORC_04	2.5309
SUCO	V$NPAS2_01, V$RORC_04	1.09935
SYBU	V$NPAS2_01, V$RORC_04	1.72224
TAT	V$NPAS2_01, V$RORC_04	2.41776
TERF1	V$NPAS2_01, V$RORC_04	2.28014
TFRC	V$NPAS2_01, V$RORC_04	1.70212
THBS2	V$NPAS2_01, V$RORC_04	2.64116
TIFA	V$NPAS2_01, V$RORC_04	1.70344
TMED4	V$NPAS2_01, V$RORC_04	1.76978
TMEM33	V$NPAS2_01, V$RORC_04	1.5351
TRIM55	V$NPAS2_01, V$RORC_04	1.00036
TTC38	V$NPAS2_01, V$RORC_04	1.71011
TWIST1	V$NPAS2_01, V$RORC_04	1.21218
TXNRD1	V$NPAS2_01, V$RORC_04	1.70978
UNC119B	V$NPAS2_01, V$RORC_04	1.70244
USP2	V$NPAS2_01, V$RORC_04	1.97153
VPS39	V$NPAS2_01, V$RORC_04	2.02797
VTN	V$NPAS2_01, V$RORC_04	1.72144
WDR76	V$NPAS2_01, V$RORC_04	0.877135
WEE1	V$NPAS2_01, V$RORC_04	2.59224
XPO1	V$NPAS2_01, V$RORC_04	2.47404
XPO5	V$NPAS2_01, V$RORC_04	2.39025
XYLB	V$NPAS2_01, V$RORC_04	1.71104
YBX3	V$NPAS2_01, V$RORC_04	2.75449
ZDHHC7	V$NPAS2_01, V$RORC_04	2.28604
ZFAND5	V$NPAS2_01, V$RORC_04	0.856919
ZNF12	V$NPAS2_01, V$RORC_04	2.33556
ZNF354A	V$NPAS2_01, V$RORC_04	2.3533
ZNFX1	V$NPAS2_01, V$RORC_04	2.35766
ZPBP	V$NPAS2_01, V$RORC_04	1.88566
ZPR1	V$NPAS2_01, V$RORC_04	1.69884
ABCA8	V$NPAS2_03, V$BMAL1_Q6	1.65812
ACSL3	V$NPAS2_03, V$BMAL1_Q6	1.62337
AMBN	V$NPAS2_03, V$BMAL1_Q6	2.36374
ANGPT1	V$NPAS2_03, V$BMAL1_Q6	2.41731
ANK3	V$NPAS2_03, V$BMAL1_Q6	1.63984
ANKRD28	V$NPAS2_03, V$BMAL1_Q6	2.70321
AP1M1	V$NPAS2_03, V$BMAL1_Q6	2.59946
AQP4	V$NPAS2_03, V$BMAL1_Q6	2.38065
ARSD	V$NPAS2_03, V$BMAL1_Q6	2.34913
B2M	V$NPAS2_03, V$BMAL1_Q6	1.65128
BTG4	V$NPAS2_03, V$BMAL1_Q6	2.1666
CCNG2	V$NPAS2_03, V$BMAL1_Q6	2.18985
CD27	V$NPAS2_03, V$BMAL1_Q6	2.37539
CDKN1A	V$NPAS2_03, V$BMAL1_Q6	2.5686
CHD6	V$NPAS2_03, V$BMAL1_Q6	1.62684
CPPED1	V$NPAS2_03, V$BMAL1_Q6	2.48124
CTSO	V$NPAS2_03, V$BMAL1_Q6	4.21233
DPYS	V$NPAS2_03, V$BMAL1_Q6	1.65825
EAF2	V$NPAS2_03, V$BMAL1_Q6	1.67718
ECM2	V$NPAS2_03, V$BMAL1_Q6	3.03
EEF1E1	V$NPAS2_03, V$BMAL1_Q6	2.28482
ENO4	V$NPAS2_03, V$BMAL1_Q6	2.53457
FAM204A	V$NPAS2_03, V$BMAL1_Q6	2.44891
FBLN5	V$NPAS2_03, V$BMAL1_Q6	1.61939
FNDC3B	V$NPAS2_03, V$BMAL1_Q6	1.69146
G2E3	V$NPAS2_03, V$BMAL1_Q6	2.35612
GADD45G	V$NPAS2_03, V$BMAL1_Q6	2.23284
GAST	V$NPAS2_03, V$BMAL1_Q6	2.33236
GLCE	V$NPAS2_03, V$BMAL1_Q6	1.64828
GM2A	V$NPAS2_03, V$BMAL1_Q6	2.45127
GRHPR	V$NPAS2_03, V$BMAL1_Q6	1.93593
HERC6	V$NPAS2_03, V$BMAL1_Q6	2.00759
HOGA1	V$NPAS2_03, V$BMAL1_Q6	2.91551
HOMER1	V$NPAS2_03, V$BMAL1_Q6	1.85294
HSP90B1	V$NPAS2_03, V$BMAL1_Q6	2.8946
HYOU1	V$NPAS2_03, V$BMAL1_Q6	1.63271
IFI44L	V$NPAS2_03, V$BMAL1_Q6	2.47343
IFIT1	V$NPAS2_03, V$BMAL1_Q6	1.68773
IGFBP3	V$NPAS2_03, V$BMAL1_Q6	1.99946
LGR4	V$NPAS2_03, V$BMAL1_Q6	0.889754
LPAR3	V$NPAS2_03, V$BMAL1_Q6	2.42019
LYPLAL1	V$NPAS2_03, V$BMAL1_Q6	1.65985
MAOB	V$NPAS2_03, V$BMAL1_Q6	2.46127
MARCH5	V$NPAS2_03, V$BMAL1_Q6	2.55583
MBOAT1	V$NPAS2_03, V$BMAL1_Q6	1.90488
MGST3	V$NPAS2_03, V$BMAL1_Q6	2.76751
NFKBIB	V$NPAS2_03, V$BMAL1_Q6	1.70067
NR5A2	V$NPAS2_03, V$BMAL1_Q6	2.52054
NT5C3A	V$NPAS2_03, V$BMAL1_Q6	1.66176
NUCKS1	V$NPAS2_03, V$BMAL1_Q6	1.88104
P2RY12	V$NPAS2_03, V$BMAL1_Q6	1.89437
PBK	V$NPAS2_03, V$BMAL1_Q6	2.18858
PLAU	V$NPAS2_03, V$BMAL1_Q6	1.02004
PLCG1	V$NPAS2_03, V$BMAL1_Q6	1.63984
POMT1	V$NPAS2_03, V$BMAL1_Q6	2.28795
PRNP	V$NPAS2_03, V$BMAL1_Q6	2.42628
PRR13	V$NPAS2_03, V$BMAL1_Q6	2.43875
PRSS23	V$NPAS2_03, V$BMAL1_Q6	1.77108
PSME2	V$NPAS2_03, V$BMAL1_Q6	1.84205
RBM3	V$NPAS2_03, V$BMAL1_Q6	1.97539
RCBTB1	V$NPAS2_03, V$BMAL1_Q6	2.27925
RFPL4A	V$NPAS2_03, V$BMAL1_Q6	1.71617
RGCC	V$NPAS2_03, V$BMAL1_Q6	1.61724
RORC	V$NPAS2_03, V$BMAL1_Q6	2.42296
RPL26	V$NPAS2_03, V$BMAL1_Q6	1.37455
RPS15	V$NPAS2_03, V$BMAL1_Q6	1.86685
SEC61A1	V$NPAS2_03, V$BMAL1_Q6	3.01913
SGCB	V$NPAS2_03, V$BMAL1_Q6	2.26752
SLC11A2	V$NPAS2_03, V$BMAL1_Q6	1.98799
SLC12A4	V$NPAS2_03, V$BMAL1_Q6	1.77112
SLC16A12	V$NPAS2_03, V$BMAL1_Q6	1.64072
SLC2A8	V$NPAS2_03, V$BMAL1_Q6	1.92366
SLC5A4	V$NPAS2_03, V$BMAL1_Q6	2.54898
SP100	V$NPAS2_03, V$BMAL1_Q6	1.71107
SSR1	V$NPAS2_03, V$BMAL1_Q6	1.65543
ST3GAL1	V$NPAS2_03, V$BMAL1_Q6	2.7004
SUGT1	V$NPAS2_03, V$BMAL1_Q6	2.09285
TACO1	V$NPAS2_03, V$BMAL1_Q6	2.50121
TAF1	V$NPAS2_03, V$BMAL1_Q6	2.91551
TBR1	V$NPAS2_03, V$BMAL1_Q6	1.77103
THY1	V$NPAS2_03, V$BMAL1_Q6	2.54966
TM9SF4	V$NPAS2_03, V$BMAL1_Q6	2.06667
TMEFF1	V$NPAS2_03, V$BMAL1_Q6	1.76798
TMEM229A	V$NPAS2_03, V$BMAL1_Q6	1.67267
TMEM70	V$NPAS2_03, V$BMAL1_Q6	1.65395
TMEM9	V$NPAS2_03, V$BMAL1_Q6	2.403
TOP2A	V$NPAS2_03, V$BMAL1_Q6	2.61085
TUBA4A	V$NPAS2_03, V$BMAL1_Q6	1.64434
UGT1A6	V$NPAS2_03, V$BMAL1_Q6	1.65062
UTP3	V$NPAS2_03, V$BMAL1_Q6	1.65573
VSIG4	V$NPAS2_03, V$BMAL1_Q6	1.50769
ZC3HAV1	V$NPAS2_03, V$BMAL1_Q6	1.62057
ZNF280D	V$NPAS2_03, V$BMAL1_Q6	2.48759
ABHD17C	V$NPAS2_03, V$RORC_01	1.93935
ACOT6	V$NPAS2_03, V$RORC_01	2.53679
ADH4	V$NPAS2_03, V$RORC_01	1.90127
APOA2	V$NPAS2_03, V$RORC_01	2.06873
APOA4	V$NPAS2_03, V$RORC_01	1.64205
ARNTL	V$NPAS2_03, V$RORC_01	2.24773
ASPA	V$NPAS2_03, V$RORC_01	1.62802
ATP1A2	V$NPAS2_03, V$RORC_01	2.5268
BAZ1B	V$NPAS2_03, V$RORC_01	1.62291
BEX5	V$NPAS2_03, V$RORC_01	1.62479
BTBD1	V$NPAS2_03, V$RORC_01	2.30294
BTG1	V$NPAS2_03, V$RORC_01	1.67838
CALR	V$NPAS2_03, V$RORC_01	2.37633
CAPRIN1	V$NPAS2_03, V$RORC_01	1.65128
CD46	V$NPAS2_03, V$RORC_01	1.65062
CENPF	V$NPAS2_03, V$RORC_01	2.4679
CNTN4	V$NPAS2_03, V$RORC_01	1.95102
CPD	V$NPAS2_03, V$RORC_01	2.4779
CXCL13	V$NPAS2_03, V$RORC_01	2.62749
CYP1A1	V$NPAS2_03, V$RORC_01	2.54269
CYP7A1	V$NPAS2_03, V$RORC_01	0.947697
DDHD1	V$NPAS2_03, V$RORC_01	2.53059
DIO1	V$NPAS2_03, V$RORC_01	2.50483
EFEMP2	V$NPAS2_03, V$RORC_01	2.44761
F2RL2	V$NPAS2_03, V$RORC_01	1.64635
FAM151A	V$NPAS2_03, V$RORC_01	2.27812
FAM214A	V$NPAS2_03, V$RORC_01	1.69517
FMOD	V$NPAS2_03, V$RORC_01	2.42918
FRMD6	V$NPAS2_03, V$RORC_01	1.62097
GAS1	V$NPAS2_03, V$RORC_01	2.45252
GJA1	V$NPAS2_03, V$RORC_01	0.921418
GMDS	V$NPAS2_03, V$RORC_01	1.70113
GMPR2	V$NPAS2_03, V$RORC_01	1.65062
GRB7	V$NPAS2_03, V$RORC_01	1.70408
GSTA2	V$NPAS2_03, V$RORC_01	0.943781
HIGD2A	V$NPAS2_03, V$RORC_01	1.75874
IFI27	V$NPAS2_03, V$RORC_01	2.02249
IGFBP2	V$NPAS2_03, V$RORC_01	2.57766
INTS2	V$NPAS2_03, V$RORC_01	2.375
KCNA2	V$NPAS2_03, V$RORC_01	2.44301
KNG1	V$NPAS2_03, V$RORC_01	2.50784
MAP2K6	V$NPAS2_03, V$RORC_01	1.65573
MAPK6	V$NPAS2_03, V$RORC_01	3.15094
MYD88	V$NPAS2_03, V$RORC_01	2.39095
NISCH	V$NPAS2_03, V$RORC_01	1.71478
NPAS2	V$NPAS2_03, V$RORC_01	3.46606
NPEPPS	V$NPAS2_03, V$RORC_01	1.82391
NTPCR	V$NPAS2_03, V$RORC_01	2.37201
NUS1	V$NPAS2_03, V$RORC_01	2.03587
OAS1	V$NPAS2_03, V$RORC_01	2.341
OGN	V$NPAS2_03, V$RORC_01	1.62057
OXNAD1	V$NPAS2_03, V$RORC_01	2.55991
PLP1	V$NPAS2_03, V$RORC_01	0.907248
PLS3	V$NPAS2_03, V$RORC_01	2.85752
PLSCR1	V$NPAS2_03, V$RORC_01	1.81872
PTPRM	V$NPAS2_03, V$RORC_01	1.65008
RABGAP1L	V$NPAS2_03, V$RORC_01	1.65504
RADIL	V$NPAS2_03, V$RORC_01	2.49994
RARRES1	V$NPAS2_03, V$RORC_01	1.87764
RBPMS	V$NPAS2_03, V$RORC_01	0.963385
SAT2	V$NPAS2_03, V$RORC_01	2.84087
SERINC2	V$NPAS2_03, V$RORC_01	2.37118
SGCD	V$NPAS2_03, V$RORC_01	1.65732
SH2D1A	V$NPAS2_03, V$RORC_01	2.04815
SHCBP1	V$NPAS2_03, V$RORC_01	2.51243
SKIL	V$NPAS2_03, V$RORC_01	1.6354
SLIRP	V$NPAS2_03, V$RORC_01	2.23002
SPP1	V$NPAS2_03, V$RORC_01	0.949102
SPR	V$NPAS2_03, V$RORC_01	2.53968
STARD13	V$NPAS2_03, V$RORC_01	0.919552
SYNE1	V$NPAS2_03, V$RORC_01	2.37515
SYNM	V$NPAS2_03, V$RORC_01	2.48768
TGFBI	V$NPAS2_03, V$RORC_01	2.21104
TMEM167A	V$NPAS2_03, V$RORC_01	2.53954
TMEM59	V$NPAS2_03, V$RORC_01	1.62843
TXNDC5	V$NPAS2_03, V$RORC_01	1.84219
TYW3	V$NPAS2_03, V$RORC_01	1.71599
VLDLR	V$NPAS2_03, V$RORC_01	1.61774
WDR3	V$NPAS2_03, V$RORC_01	1.72408
YIPF1	V$NPAS2_03, V$RORC_01	2.50483
ZDHHC9	V$NPAS2_03, V$RORC_01	2.06856
ZNF394	V$NPAS2_03, V$RORC_01	2.1507
ZNHIT2	V$NPAS2_03, V$RORC_01	1.6614
ANKRD13C		0
ARHGAP11A		0
ARID4B		0
ARL1		0
ASNSD1		0
ATP6V1H		0
B4GALT5		0
BACE1		0
BLNK		0
C9		0
CALU		0
CDH11		0
CELF4		0
CGN		0
CHRD		0
CLDN16		0
COPG2		0
CRELD2		0
CRIM1		0
CXXC5		0
CYB5D2		0
EID2		0
EPRS		0
FKBP1B		0
GNPNAT1		0
GRIP1		0
HSPA5		0
IFNGR1		0
IL10RB		0
KRT8		0
LBP		0
MADCAM1		0
MAT1A		0
MDH1		0
MPDZ		0
NID2		0
NMRK1		0
ODC1		0
PCOLCE2		0
PDK3		0
PHGDH		0
PHLDA2		0
PIPOX		0
PRKD1		0
PTPRQ		0
RDX		0
RIOK1		0
RND3		0
RPL32		0
SERPINA5		0
SIX1		0
SLC5A6		0
SRRM2		0
SRXN1		0
STRIP2		0
TARDBP		0
TFPI2		0
TNFAIP6		0
TOP2B		0
UBC		0
USP13		0
VEGFB		0
WBP1L		0
ZFX		0

## Sheet: CMs_GR and CLOCK genes
Gene Symbol	Best module	Best score
AACS	V$GR_Q4, V$HNF4A_Q3	2.60997
ACAD10	V$GR_Q4, V$HNF4A_Q3	1.88177
ADCY8	V$GR_Q4, V$HNF4A_Q3	2.58361
ADH4	V$GR_Q4, V$HNF4A_Q3	2.64362
AMBN	V$GR_Q4, V$HNF4A_Q3	2.34523
AMPD3	V$GR_Q4, V$HNF4A_Q3	2.63844
ANGPT1	V$GR_Q4, V$HNF4A_Q3	1.8013
ANGPTL4	V$GR_Q4, V$HNF4A_Q3	2.42737
ANKRD13C	V$GR_Q4, V$HNF4A_Q3	2.18221
APOA4	V$GR_Q4, V$HNF4A_Q3	2.28367
ARHGAP1	V$GR_Q4, V$HNF4A_Q3	2.58101
ARID4B	V$GR_Q4, V$HNF4A_Q3	2.5686
ASPA	V$GR_Q4, V$HNF4A_Q3	1.79999
ASRGL1	V$GR_Q4, V$HNF4A_Q3	2.3305
ATG12	V$GR_Q4, V$HNF4A_Q3	2.64007
ATP9A	V$GR_Q4, V$HNF4A_Q3	0.944591
B2M	V$GR_Q4, V$HNF4A_Q3	2.3994
B4GALT5	V$GR_Q4, V$HNF4A_Q3	2.52385
BACE1	V$GR_Q4, V$HNF4A_Q3	1.67003
BCAT1	V$GR_Q4, V$HNF4A_Q3	2.7944
BTG1	V$GR_Q4, V$HNF4A_Q3	1.46434
BTG4	V$GR_Q4, V$HNF4A_Q3	2.43861
CACNA2D1	V$GR_Q4, V$HNF4A_Q3	2.41838
CALU	V$GR_Q4, V$HNF4A_Q3	1.63168
CD46	V$GR_Q4, V$HNF4A_Q3	2.60113
CELF4	V$GR_Q4, V$HNF4A_Q3	2.63274
CGN	V$GR_Q4, V$HNF4A_Q3	1.82637
CHD1	V$GR_Q4, V$HNF4A_Q3	1.75081
CHRD	V$GR_Q4, V$HNF4A_Q3	1.6617
CKS2	V$GR_Q4, V$HNF4A_Q3	2.03566
CLDN11	V$GR_Q4, V$HNF4A_Q3	1.72945
CLDN14	V$GR_Q4, V$HNF4A_Q3	2.07738
CLDN16	V$GR_Q4, V$HNF4A_Q3	2.04969
CLDND1	V$GR_Q4, V$HNF4A_Q3	2.55385
CNTN4	V$GR_Q4, V$HNF4A_Q3	2.56355
COLEC11	V$GR_Q4, V$HNF4A_Q3	2.13693
COPG2	V$GR_Q4, V$HNF4A_Q3	2.60702
CREG1	V$GR_Q4, V$HNF4A_Q3	2.5371
CRIM1	V$GR_Q4, V$HNF4A_Q3	1.42124
CRY1	V$GR_Q4, V$HNF4A_Q3	2.45319
CTSH	V$GR_Q4, V$HNF4A_Q3	2.48737
CXCL13	V$GR_Q4, V$HNF4A_Q3	2.63819
CYB5D2	V$GR_Q4, V$HNF4A_Q3	1.70098
CYP7A1	V$GR_Q4, V$HNF4A_Q3	1.91862
DDHD1	V$GR_Q4, V$HNF4A_Q3	1.68463
DEFB1	V$GR_Q4, V$HNF4A_Q3	2.72865
DPYS	V$GR_Q4, V$HNF4A_Q3	2.66348
EEF1E1	V$GR_Q4, V$HNF4A_Q3	2.67231
EFNA1	V$GR_Q4, V$HNF4A_Q3	2.56162
EID2	V$GR_Q4, V$HNF4A_Q3	2.34447
ELOVL2	V$GR_Q4, V$HNF4A_Q3	1.53454
ENO4	V$GR_Q4, V$HNF4A_Q3	2.50413
FAM151A	V$GR_Q4, V$HNF4A_Q3	2.34133
FAM76A	V$GR_Q4, V$HNF4A_Q3	2.58153
FBLN5	V$GR_Q4, V$HNF4A_Q3	2.04157
FBXL12	V$GR_Q4, V$HNF4A_Q3	1.70198
FKBP1B	V$GR_Q4, V$HNF4A_Q3	1.30403
FNDC3B	V$GR_Q4, V$HNF4A_Q3	2.63455
FOXA1	V$GR_Q4, V$HNF4A_Q3	2.76588
FYN	V$GR_Q4, V$HNF4A_Q3	2.48021
G2E3	V$GR_Q4, V$HNF4A_Q3	1.71407
GABPA	V$GR_Q4, V$HNF4A_Q3	2.46681
GLCE	V$GR_Q4, V$HNF4A_Q3	1.81249
GLYATL3	V$GR_Q4, V$HNF4A_Q3	2.65436
GNPNAT1	V$GR_Q4, V$HNF4A_Q3	2.39888
GRB7	V$GR_Q4, V$HNF4A_Q3	2.49637
GRK7	V$GR_Q4, V$HNF4A_Q3	2.60038
GSTA2	V$GR_Q4, V$HNF4A_Q3	2.38125
HAAO	V$GR_Q4, V$HNF4A_Q3	2.01647
HIGD2A	V$GR_Q4, V$HNF4A_Q3	1.68452
HSD3B1	V$GR_Q4, V$HNF4A_Q3	2.56113
HSP90B1	V$GR_Q4, V$HNF4A_Q3	2.56221
HSPA5	V$GR_Q4, V$HNF4A_Q3	2.61324
IL5	V$GR_Q4, V$HNF4A_Q3	2.58203
INTS2	V$GR_Q4, V$HNF4A_Q3	1.96496
JAK3	V$GR_Q4, V$HNF4A_Q3	2.24137
LGR4	V$GR_Q4, V$HNF4A_Q3	2.51316
LLPH	V$GR_Q4, V$HNF4A_Q3	2.1938
LMO3	V$GR_Q4, V$HNF4A_Q3	2.64089
LPAR3	V$GR_Q4, V$HNF4A_Q3	2.53657
LYZ	V$GR_Q4, V$HNF4A_Q3	2.36533
MADCAM1	V$GR_Q4, V$HNF4A_Q3	1.62548
MAOB	V$GR_Q4, V$HNF4A_Q3	2.61273
MFSD6	V$GR_Q4, V$HNF4A_Q3	1.90232
MGST3	V$GR_Q4, V$HNF4A_Q3	1.76926
MOGS	V$GR_Q4, V$HNF4A_Q3	2.36519
MPDZ	V$GR_Q4, V$HNF4A_Q3	2.21185
MYLK	V$GR_Q4, V$HNF4A_Q3	1.67447
NCBP2	V$GR_Q4, V$HNF4A_Q3	1.78849
NHP2	V$GR_Q4, V$HNF4A_Q3	2.46593
NID2	V$GR_Q4, V$HNF4A_Q3	1.98848
NISCH	V$GR_Q4, V$HNF4A_Q3	2.37485
NR5A2	V$GR_Q4, V$HNF4A_Q3	2.75756
NUS1	V$GR_Q4, V$HNF4A_Q3	2.54551
PARD3B	V$GR_Q4, V$HNF4A_Q3	1.93188
PGM5	V$GR_Q4, V$HNF4A_Q3	2.37956
PHGDH	V$GR_Q4, V$HNF4A_Q3	2.44783
PHKB	V$GR_Q4, V$HNF4A_Q3	2.54654
PHYHD1	V$GR_Q4, V$HNF4A_Q3	1.80553
PIK3IP1	V$GR_Q4, V$HNF4A_Q3	2.5956
PIPOX	V$GR_Q4, V$HNF4A_Q3	2.53434
PLCG1	V$GR_Q4, V$HNF4A_Q3	2.59676
PLIN2	V$GR_Q4, V$HNF4A_Q3	2.23284
PLLP	V$GR_Q4, V$HNF4A_Q3	1.59601
PLSCR1	V$GR_Q4, V$HNF4A_Q3	1.72089
PPAN	V$GR_Q4, V$HNF4A_Q3	2.27633
PRKD1	V$GR_Q4, V$HNF4A_Q3	2.46753
PRR13	V$GR_Q4, V$HNF4A_Q3	1.77372
PSAT1	V$GR_Q4, V$HNF4A_Q3	2.18835
PUM1	V$GR_Q4, V$HNF4A_Q3	2.28419
RAB10	V$GR_Q4, V$HNF4A_Q3	2.27546
RAB24	V$GR_Q4, V$HNF4A_Q3	2.55945
RABGAP1L	V$GR_Q4, V$HNF4A_Q3	2.5441
RADIL	V$GR_Q4, V$HNF4A_Q3	2.58983
RBM3	V$GR_Q4, V$HNF4A_Q3	1.93116
RBPMS	V$GR_Q4, V$HNF4A_Q3	1.38467
RDX	V$GR_Q4, V$HNF4A_Q3	1.60299
RIOK1	V$GR_Q4, V$HNF4A_Q3	2.323
RNF138	V$GR_Q4, V$HNF4A_Q3	1.76661
RNPC3	V$GR_Q4, V$HNF4A_Q3	2.21061
ROGDI	V$GR_Q4, V$HNF4A_Q3	1.81878
RPL32	V$GR_Q4, V$HNF4A_Q3	1.74038
RPS15	V$GR_Q4, V$HNF4A_Q3	2.01164
SAMD8	V$GR_Q4, V$HNF4A_Q3	1.74785
SAT2	V$GR_Q4, V$HNF4A_Q3	1.84938
SERPINA5	V$GR_Q4, V$HNF4A_Q3	2.50766
SGCB	V$GR_Q4, V$HNF4A_Q3	2.55472
SKIL	V$GR_Q4, V$HNF4A_Q3	1.79864
SLC1A1	V$GR_Q4, V$HNF4A_Q3	2.37165
SLC25A4	V$GR_Q4, V$HNF4A_Q3	2.51262
SLC5A4	V$GR_Q4, V$HNF4A_Q3	2.56514
SP100	V$GR_Q4, V$HNF4A_Q3	2.00264
SSPN	V$GR_Q4, V$HNF4A_Q3	1.81213
SSR1	V$GR_Q4, V$HNF4A_Q3	2.66315
ST3GAL1	V$GR_Q4, V$HNF4A_Q3	2.60602
STARD13	V$GR_Q4, V$HNF4A_Q3	1.74047
SUGT1	V$GR_Q4, V$HNF4A_Q3	1.69119
SYBU	V$GR_Q4, V$HNF4A_Q3	2.55516
SYNE1	V$GR_Q4, V$HNF4A_Q3	1.75957
TACO1	V$GR_Q4, V$HNF4A_Q3	2.53385
TERF1	V$GR_Q4, V$HNF4A_Q3	2.45399
TLK1	V$GR_Q4, V$HNF4A_Q3	2.22027
TMEFF1	V$GR_Q4, V$HNF4A_Q3	1.67447
TMEM33	V$GR_Q4, V$HNF4A_Q3	2.48871
TMEM59	V$GR_Q4, V$HNF4A_Q3	1.83348
TMEM9	V$GR_Q4, V$HNF4A_Q3	2.62584
TOP2B	V$GR_Q4, V$HNF4A_Q3	2.4704
TTC38	V$GR_Q4, V$HNF4A_Q3	2.60264
TUBA4A	V$GR_Q4, V$HNF4A_Q3	2.0653
TWIST1	V$GR_Q4, V$HNF4A_Q3	1.66778
TXNRD1	V$GR_Q4, V$HNF4A_Q3	2.52644
TYW3	V$GR_Q4, V$HNF4A_Q3	2.42315
UBC	V$GR_Q4, V$HNF4A_Q3	2.39787
UGT1A6	V$GR_Q4, V$HNF4A_Q3	2.546
VSIG4	V$GR_Q4, V$HNF4A_Q3	2.54327
VTN	V$GR_Q4, V$HNF4A_Q3	2.68166
WDR76	V$GR_Q4, V$HNF4A_Q3	2.39883
YBX3	V$GR_Q4, V$HNF4A_Q3	1.40587
ZC3HAV1	V$GR_Q4, V$HNF4A_Q3	2.44422
ZDHHC7	V$GR_Q4, V$HNF4A_Q3	2.04033
ZFAND5	V$GR_Q4, V$HNF4A_Q3	2.37199
ZFX	V$GR_Q4, V$HNF4A_Q3	2.59373
ZNF146	V$GR_Q4, V$HNF4A_Q3	2.43985
ZNF394	V$GR_Q4, V$HNF4A_Q3	1.9547
ZNHIT2	V$GR_Q4, V$HNF4A_Q3	2.58555
ACOX1	V$GR_Q6, V$BMAL1_02	1.70548
ADAMTS2	V$GR_Q6, V$BMAL1_02	2.68575
AMPD3	V$GR_Q6, V$BMAL1_02	1.85226
ANGPTL4	V$GR_Q6, V$BMAL1_02	1.75986
APBB1	V$GR_Q6, V$BMAL1_02	2.39889
AQP4	V$GR_Q6, V$BMAL1_02	2.1341
ASB13	V$GR_Q6, V$BMAL1_02	2.72188
ATG12	V$GR_Q6, V$BMAL1_02	2.75201
AZIN1	V$GR_Q6, V$BMAL1_02	1.94132
BCAT1	V$GR_Q6, V$BMAL1_02	1.90345
BEX4	V$GR_Q6, V$BMAL1_02	1.82634
BZW2	V$GR_Q6, V$BMAL1_02	2.00086
CACNA2D1	V$GR_Q6, V$BMAL1_02	2.57262
CHD1	V$GR_Q6, V$BMAL1_02	1.8123
CMPK1	V$GR_Q6, V$BMAL1_02	1.80639
CNTN4	V$GR_Q6, V$BMAL1_02	1.82857
COL5A3	V$GR_Q6, V$BMAL1_02	0.981528
CREG1	V$GR_Q6, V$BMAL1_02	1.70158
CSF2RB	V$GR_Q6, V$BMAL1_02	2.6038
CYP1A1	V$GR_Q6, V$BMAL1_02	1.63249
CYP2C19	V$GR_Q6, V$BMAL1_02	2.36956
CYP2C8	V$GR_Q6, V$BMAL1_02	1.88325
DEFB1	V$GR_Q6, V$BMAL1_02	1.93478
DKK2	V$GR_Q6, V$BMAL1_02	1.8272
ECHDC3	V$GR_Q6, V$BMAL1_02	1.81566
EID2	V$GR_Q6, V$BMAL1_02	1.89955
ELOVL2	V$GR_Q6, V$BMAL1_02	1.61646
ETV1	V$GR_Q6, V$BMAL1_02	1.4004
FAM151A	V$GR_Q6, V$BMAL1_02	1.57623
FAM216B	V$GR_Q6, V$BMAL1_02	2.19557
FETUB	V$GR_Q6, V$BMAL1_02	2.58093
FOXA1	V$GR_Q6, V$BMAL1_02	1.08778
GARNL3	V$GR_Q6, V$BMAL1_02	1.94825
GBP1	V$GR_Q6, V$BMAL1_02	2.33908
GGACT	V$GR_Q6, V$BMAL1_02	1.7644
GM2A	V$GR_Q6, V$BMAL1_02	2.64672
GPNMB	V$GR_Q6, V$BMAL1_02	1.82241
GRHL2	V$GR_Q6, V$BMAL1_02	1.9237
GRHPR	V$GR_Q6, V$BMAL1_02	2.75519
HAAO	V$GR_Q6, V$BMAL1_02	1.1487
HDDC2	V$GR_Q6, V$BMAL1_02	1.82099
HSPE1	V$GR_Q6, V$BMAL1_02	1.93445
IGFBP2	V$GR_Q6, V$BMAL1_02	2.75508
INSR	V$GR_Q6, V$BMAL1_02	1.89065
KCNQ5	V$GR_Q6, V$BMAL1_02	2.07157
KLKB1	V$GR_Q6, V$BMAL1_02	2.68274
LMO3	V$GR_Q6, V$BMAL1_02	1.8675
LPIN1	V$GR_Q6, V$BMAL1_02	2.07957
MAPKAPK3	V$GR_Q6, V$BMAL1_02	1.75364
METTL21A	V$GR_Q6, V$BMAL1_02	1.90479
MME	V$GR_Q6, V$BMAL1_02	2.64024
MON2	V$GR_Q6, V$BMAL1_02	1.81878
MYD88	V$GR_Q6, V$BMAL1_02	1.41699
NUS1	V$GR_Q6, V$BMAL1_02	2.62106
OSGEP	V$GR_Q6, V$BMAL1_02	2.21982
OXNAD1	V$GR_Q6, V$BMAL1_02	1.65481
PBK	V$GR_Q6, V$BMAL1_02	1.87157
PHYHD1	V$GR_Q6, V$BMAL1_02	2.51545
PIR	V$GR_Q6, V$BMAL1_02	1.84959
PLIN2	V$GR_Q6, V$BMAL1_02	1.93962
PLLP	V$GR_Q6, V$BMAL1_02	1.60115
PLP1	V$GR_Q6, V$BMAL1_02	1.8894
POGK	V$GR_Q6, V$BMAL1_02	1.92432
PPIF	V$GR_Q6, V$BMAL1_02	1.87164
RAB10	V$GR_Q6, V$BMAL1_02	1.85919
RBM3	V$GR_Q6, V$BMAL1_02	0.980909
RIOK1	V$GR_Q6, V$BMAL1_02	1.89936
RITA1	V$GR_Q6, V$BMAL1_02	1.73211
RNPC3	V$GR_Q6, V$BMAL1_02	1.82693
RORC	V$GR_Q6, V$BMAL1_02	1.83863
SAMD8	V$GR_Q6, V$BMAL1_02	1.82474
SCRN2	V$GR_Q6, V$BMAL1_02	1.82661
SERINC2	V$GR_Q6, V$BMAL1_02	1.82198
SERPINA6	V$GR_Q6, V$BMAL1_02	1.81828
SERPINB7	V$GR_Q6, V$BMAL1_02	1.78188
SIDT1	V$GR_Q6, V$BMAL1_02	2.26122
SLC16A12	V$GR_Q6, V$BMAL1_02	1.83725
SLC30A10	V$GR_Q6, V$BMAL1_02	2.24605
SLC38A1	V$GR_Q6, V$BMAL1_02	1.92362
SLC45A2	V$GR_Q6, V$BMAL1_02	1.6955
SLC50A1	V$GR_Q6, V$BMAL1_02	2.67275
SLC5A4	V$GR_Q6, V$BMAL1_02	1.72491
SRM	V$GR_Q6, V$BMAL1_02	1.49247
STAG3	V$GR_Q6, V$BMAL1_02	1.84569
STMN1	V$GR_Q6, V$BMAL1_02	2.45671
TACO1	V$GR_Q6, V$BMAL1_02	1.1796
TAF1	V$GR_Q6, V$BMAL1_02	1.61097
TM4SF5	V$GR_Q6, V$BMAL1_02	1.80336
TM7SF2	V$GR_Q6, V$BMAL1_02	1.81337
TMEFF1	V$GR_Q6, V$BMAL1_02	1.19243
TMTC4	V$GR_Q6, V$BMAL1_02	1.56139
TOP2A	V$GR_Q6, V$BMAL1_02	1.90783
TTC38	V$GR_Q6, V$BMAL1_02	0.951756
UGT1A6	V$GR_Q6, V$BMAL1_02	1.90132
UNC119B	V$GR_Q6, V$BMAL1_02	2.33497
USP18	V$GR_Q6, V$BMAL1_02	0.950589
VLDLR	V$GR_Q6, V$BMAL1_02	1.47957
VTN	V$GR_Q6, V$BMAL1_02	2.16877
WEE1	V$GR_Q6, V$BMAL1_02	2.22232
WFDC1	V$GR_Q6, V$BMAL1_02	2.57835
XPO5	V$GR_Q6, V$BMAL1_02	1.70407
YIPF1	V$GR_Q6, V$BMAL1_02	1.58933
ZFAND5	V$GR_Q6, V$BMAL1_02	1.78639
ZNF280D	V$GR_Q6, V$BMAL1_02	1.82668
ZNF354A	V$GR_Q6, V$BMAL1_02	1.96325
ZPR1	V$GR_Q6, V$BMAL1_02	1.89795
AACS	V$GR_Q6, V$CLOCK_03	1.73986
ACOX1	V$GR_Q6, V$CLOCK_03	1.78104
ADAMTS2	V$GR_Q6, V$CLOCK_03	2.69228
ALDH4A1	V$GR_Q6, V$CLOCK_03	1.91218
ALOX5AP	V$GR_Q6, V$CLOCK_03	1.80127
AMBN	V$GR_Q6, V$CLOCK_03	1.87039
ANGPTL4	V$GR_Q6, V$CLOCK_03	2.1146
APBB1	V$GR_Q6, V$CLOCK_03	2.52136
AQP4	V$GR_Q6, V$CLOCK_03	2.3484
ARCN1	V$GR_Q6, V$CLOCK_03	1.68899
ARL1	V$GR_Q6, V$CLOCK_03	1.57216
ARMC3	V$GR_Q6, V$CLOCK_03	0.999959
ASB13	V$GR_Q6, V$CLOCK_03	2.72414
ASNSD1	V$GR_Q6, V$CLOCK_03	1.80133
ASPA	V$GR_Q6, V$CLOCK_03	1.67533
ATG12	V$GR_Q6, V$CLOCK_03	2.06433
AZIN1	V$GR_Q6, V$CLOCK_03	2.46037
BCAT1	V$GR_Q6, V$CLOCK_03	1.88213
BEX4	V$GR_Q6, V$CLOCK_03	1.85196
BLNK	V$GR_Q6, V$CLOCK_03	2.26375
BRD2	V$GR_Q6, V$CLOCK_03	1.82358
BZW2	V$GR_Q6, V$CLOCK_03	2.16606
CACNA2D1	V$GR_Q6, V$CLOCK_03	2.60031
CD163	V$GR_Q6, V$CLOCK_03	2.41286
CD46	V$GR_Q6, V$CLOCK_03	1.79166
CELF4	V$GR_Q6, V$CLOCK_03	1.88226
CHD1	V$GR_Q6, V$CLOCK_03	1.76457
CMPK1	V$GR_Q6, V$CLOCK_03	1.93813
CNTN4	V$GR_Q6, V$CLOCK_03	2.626
CYP1A1	V$GR_Q6, V$CLOCK_03	1.67177
CYP2C19	V$GR_Q6, V$CLOCK_03	2.45959
CYP2C8	V$GR_Q6, V$CLOCK_03	1.88489
DEFB1	V$GR_Q6, V$CLOCK_03	1.97393
DKK2	V$GR_Q6, V$CLOCK_03	1.79719
ECHDC3	V$GR_Q6, V$CLOCK_03	1.81067
EID2	V$GR_Q6, V$CLOCK_03	1.90992
EIF4H	V$GR_Q6, V$CLOCK_03	1.82261
ELOVL2	V$GR_Q6, V$CLOCK_03	1.65846
ETV1	V$GR_Q6, V$CLOCK_03	1.55843
EVA1A	V$GR_Q6, V$CLOCK_03	2.18905
FAM151A	V$GR_Q6, V$CLOCK_03	1.75074
FETUB	V$GR_Q6, V$CLOCK_03	2.56306
FMOD	V$GR_Q6, V$CLOCK_03	1.74623
FOXA1	V$GR_Q6, V$CLOCK_03	1.83158
GARNL3	V$GR_Q6, V$CLOCK_03	2.07255
GART	V$GR_Q6, V$CLOCK_03	1.63556
GAST	V$GR_Q6, V$CLOCK_03	1.81388
GGACT	V$GR_Q6, V$CLOCK_03	1.77326
GM2A	V$GR_Q6, V$CLOCK_03	2.64789
GRB7	V$GR_Q6, V$CLOCK_03	1.01762
GRHL2	V$GR_Q6, V$CLOCK_03	2.08974
GRHPR	V$GR_Q6, V$CLOCK_03	2.7594
HAAO	V$GR_Q6, V$CLOCK_03	2.01758
HDDC2	V$GR_Q6, V$CLOCK_03	1.84789
HERC6	V$GR_Q6, V$CLOCK_03	1.77544
HIF1A	V$GR_Q6, V$CLOCK_03	1.77808
HSP90B1	V$GR_Q6, V$CLOCK_03	2.4737
IGF1	V$GR_Q6, V$CLOCK_03	2.0491
IGFBP2	V$GR_Q6, V$CLOCK_03	2.73758
KCNQ5	V$GR_Q6, V$CLOCK_03	2.21938
KLKB1	V$GR_Q6, V$CLOCK_03	2.67588
LDHC	V$GR_Q6, V$CLOCK_03	1.89329
LPAR3	V$GR_Q6, V$CLOCK_03	1.2924
LPIN1	V$GR_Q6, V$CLOCK_03	2.27699
MAP2K6	V$GR_Q6, V$CLOCK_03	2.08076
MDK	V$GR_Q6, V$CLOCK_03	1.72179
METTL21A	V$GR_Q6, V$CLOCK_03	1.86521
MFSD6	V$GR_Q6, V$CLOCK_03	1.73724
MME	V$GR_Q6, V$CLOCK_03	2.67504
MON2	V$GR_Q6, V$CLOCK_03	2.10665
MPDZ	V$GR_Q6, V$CLOCK_03	1.03854
MTPN	V$GR_Q6, V$CLOCK_03	2.20246
MYD88	V$GR_Q6, V$CLOCK_03	1.8179
NFKBIB	V$GR_Q6, V$CLOCK_03	2.35251
NUS1	V$GR_Q6, V$CLOCK_03	2.64119
OSGEP	V$GR_Q6, V$CLOCK_03	2.38392
OXNAD1	V$GR_Q6, V$CLOCK_03	1.69205
PAM	V$GR_Q6, V$CLOCK_03	1.55924
PBK	V$GR_Q6, V$CLOCK_03	1.87896
PBLD	V$GR_Q6, V$CLOCK_03	2.10901
PER2	V$GR_Q6, V$CLOCK_03	1.44113
PHGDH	V$GR_Q6, V$CLOCK_03	0.93374
PHYHD1	V$GR_Q6, V$CLOCK_03	2.61046
PIK3IP1	V$GR_Q6, V$CLOCK_03	2.35479
PIPOX	V$GR_Q6, V$CLOCK_03	2.14896
PIR	V$GR_Q6, V$CLOCK_03	1.80981
PLLP	V$GR_Q6, V$CLOCK_03	1.62887
PLP1	V$GR_Q6, V$CLOCK_03	1.89091
PPAN	V$GR_Q6, V$CLOCK_03	1.71585
PTPRM	V$GR_Q6, V$CLOCK_03	2.65739
RAB10	V$GR_Q6, V$CLOCK_03	1.80429
RABGAP1L	V$GR_Q6, V$CLOCK_03	1.71971
RIOK1	V$GR_Q6, V$CLOCK_03	1.9534
RITA1	V$GR_Q6, V$CLOCK_03	1.82975
RNPC3	V$GR_Q6, V$CLOCK_03	1.88029
RORC	V$GR_Q6, V$CLOCK_03	1.92927
SAMD8	V$GR_Q6, V$CLOCK_03	1.96442
SEC61A1	V$GR_Q6, V$CLOCK_03	1.42303
SERINC2	V$GR_Q6, V$CLOCK_03	2.63455
SERPINA5	V$GR_Q6, V$CLOCK_03	0.989965
SERPINB5	V$GR_Q6, V$CLOCK_03	1.71415
SERPINB7	V$GR_Q6, V$CLOCK_03	1.81204
SIDT1	V$GR_Q6, V$CLOCK_03	2.38101
SLC16A12	V$GR_Q6, V$CLOCK_03	1.85171
SLC25A4	V$GR_Q6, V$CLOCK_03	1.90341
SLC30A10	V$GR_Q6, V$CLOCK_03	2.43496
SLC45A2	V$GR_Q6, V$CLOCK_03	1.73226
SLC50A1	V$GR_Q6, V$CLOCK_03	2.66672
SOD2	V$GR_Q6, V$CLOCK_03	1.97699
SP100	V$GR_Q6, V$CLOCK_03	1.77272
SRM	V$GR_Q6, V$CLOCK_03	1.62281
ST3GAL1	V$GR_Q6, V$CLOCK_03	1.06556
STAG3	V$GR_Q6, V$CLOCK_03	1.81344
STMN1	V$GR_Q6, V$CLOCK_03	2.52011
SYBU	V$GR_Q6, V$CLOCK_03	1.68306
TARDBP	V$GR_Q6, V$CLOCK_03	1.78829
TBR1	V$GR_Q6, V$CLOCK_03	2.15225
TGFBI	V$GR_Q6, V$CLOCK_03	1.50233
TLK1	V$GR_Q6, V$CLOCK_03	1.50114
TM4SF5	V$GR_Q6, V$CLOCK_03	1.87322
TM7SF2	V$GR_Q6, V$CLOCK_03	1.78581
TMEM229A	V$GR_Q6, V$CLOCK_03	1.62987
TMEM33	V$GR_Q6, V$CLOCK_03	1.82223
TMEM9	V$GR_Q6, V$CLOCK_03	0.980665
TMTC4	V$GR_Q6, V$CLOCK_03	1.77845
TOP2A	V$GR_Q6, V$CLOCK_03	1.98131
TOP2B	V$GR_Q6, V$CLOCK_03	1.82163
TTC38	V$GR_Q6, V$CLOCK_03	1.61745
TYW3	V$GR_Q6, V$CLOCK_03	1.78705
UGT1A6	V$GR_Q6, V$CLOCK_03	2.06541
UNC119B	V$GR_Q6, V$CLOCK_03	2.45401
USP18	V$GR_Q6, V$CLOCK_03	1.61455
VLDLR	V$GR_Q6, V$CLOCK_03	1.57533
WDR76	V$GR_Q6, V$CLOCK_03	1.82086
WEE1	V$GR_Q6, V$CLOCK_03	2.32987
WFDC1	V$GR_Q6, V$CLOCK_03	2.6751
XPO5	V$GR_Q6, V$CLOCK_03	1.72493
ZNF146	V$GR_Q6, V$CLOCK_03	1.50607
ZNF280D	V$GR_Q6, V$CLOCK_03	1.78913
ZNF354A	V$GR_Q6, V$CLOCK_03	2.15252
ZNFX1	V$GR_Q6, V$CLOCK_03	1.71074
ZNHIT2	V$GR_Q6, V$CLOCK_03	1.88265
ZPBP	V$GR_Q6, V$CLOCK_03	1.76337
ZPR1	V$GR_Q6, V$CLOCK_03	1.93659
ADCY8	V$GR_Q6_02, V$DBP_Q6	1.78164
ADCY8	V$GR_Q6_02, V$DBP_Q6	1.78164
ALOX5AP	V$GR_Q6_02, V$DBP_Q6	1.54115
ANGPT1	V$GR_Q6_02, V$DBP_Q6	2.83674
ANGPTL4	V$GR_Q6_02, V$DBP_Q6	1.52636
ANKRD13C	V$GR_Q6_02, V$DBP_Q6	2.11043
APBB1	V$GR_Q6_02, V$DBP_Q6	0.982356
APOA2	V$GR_Q6_02, V$DBP_Q6	1.92364
APOA4	V$GR_Q6_02, V$DBP_Q6	1.75579
AQP4	V$GR_Q6_02, V$DBP_Q6	1.95396
ATP1B1	V$GR_Q6_02, V$DBP_Q6	1.93262
B2M	V$GR_Q6_02, V$DBP_Q6	1.75375
BAZ1B	V$GR_Q6_02, V$DBP_Q6	1.84459
BCAT1	V$GR_Q6_02, V$DBP_Q6	1.27261
BCL6	V$GR_Q6_02, V$DBP_Q6	3.48174
BLNK	V$GR_Q6_02, V$DBP_Q6	0.98749
BTG1	V$GR_Q6_02, V$DBP_Q6	1.95498
C7	V$GR_Q6_02, V$DBP_Q6	1.95263
C9	V$GR_Q6_02, V$DBP_Q6	1.70251
CALR	V$GR_Q6_02, V$DBP_Q6	1.0638
CALU	V$GR_Q6_02, V$DBP_Q6	1.92916
CCL8	V$GR_Q6_02, V$DBP_Q6	2.22048
CD163	V$GR_Q6_02, V$DBP_Q6	1.90937
CD27	V$GR_Q6_02, V$DBP_Q6	2.32134
CD46	V$GR_Q6_02, V$DBP_Q6	1.92295
CDKN1A	V$GR_Q6_02, V$DBP_Q6	1.55315
CPD	V$GR_Q6_02, V$DBP_Q6	1.96266
CREBRF	V$GR_Q6_02, V$DBP_Q6	2.24051
CSF2RB	V$GR_Q6_02, V$DBP_Q6	0.981079
CXCL16	V$GR_Q6_02, V$DBP_Q6	0.98274
CXCL2	V$GR_Q6_02, V$DBP_Q6	3.46078
CYP7A1	V$GR_Q6_02, V$DBP_Q6	1.92174
DAD1	V$GR_Q6_02, V$DBP_Q6	0.998511
DDX58	V$GR_Q6_02, V$DBP_Q6	1.21915
DFFA	V$GR_Q6_02, V$DBP_Q6	0.997505
DIO1	V$GR_Q6_02, V$DBP_Q6	1.59738
EEF1E1	V$GR_Q6_02, V$DBP_Q6	1.52664
FKBP1B	V$GR_Q6_02, V$DBP_Q6	1.49178
FYN	V$GR_Q6_02, V$DBP_Q6	1.87915
G2E3	V$GR_Q6_02, V$DBP_Q6	1.44087
GBP1	V$GR_Q6_02, V$DBP_Q6	2.42276
GJA1	V$GR_Q6_02, V$DBP_Q6	2.81798
GSTA1	V$GR_Q6_02, V$DBP_Q6	0.979303
HAMP	V$GR_Q6_02, V$DBP_Q6	1.05475
HERC6	V$GR_Q6_02, V$DBP_Q6	0.986125
HLA-DRA	V$GR_Q6_02, V$DBP_Q6	1.24077
HSP90AA1	V$GR_Q6_02, V$DBP_Q6	1.18668
HSP90B1	V$GR_Q6_02, V$DBP_Q6	0.999596
HSPE1	V$GR_Q6_02, V$DBP_Q6	1.95306
HSPH1	V$GR_Q6_02, V$DBP_Q6	1.93106
HYOU1	V$GR_Q6_02, V$DBP_Q6	1
IFI27	V$GR_Q6_02, V$DBP_Q6	2.78564
IFI44L	V$GR_Q6_02, V$DBP_Q6	1.65921
IFIT1	V$GR_Q6_02, V$DBP_Q6	2.76979
IFNGR1	V$GR_Q6_02, V$DBP_Q6	0.996794
IGF1	V$GR_Q6_02, V$DBP_Q6	1.95338
IGFBP3	V$GR_Q6_02, V$DBP_Q6	0.983794
IL10RB	V$GR_Q6_02, V$DBP_Q6	0.992401
IL5	V$GR_Q6_02, V$DBP_Q6	2.38551
JAK3	V$GR_Q6_02, V$DBP_Q6	1.26412
JMJD1C	V$GR_Q6_02, V$DBP_Q6	1.07718
KLF11	V$GR_Q6_02, V$DBP_Q6	1.00734
KNG1	V$GR_Q6_02, V$DBP_Q6	1.12528
KRT18	V$GR_Q6_02, V$DBP_Q6	1.59468
KRT8	V$GR_Q6_02, V$DBP_Q6	0.972587
LBP	V$GR_Q6_02, V$DBP_Q6	0.979303
LDHC	V$GR_Q6_02, V$DBP_Q6	1.62389
LEPR	V$GR_Q6_02, V$DBP_Q6	2.13771
LYZ	V$GR_Q6_02, V$DBP_Q6	2.32794
MAP2K6	V$GR_Q6_02, V$DBP_Q6	1.94378
MAPKAPK3	V$GR_Q6_02, V$DBP_Q6	2.57528
MBL2	V$GR_Q6_02, V$DBP_Q6	1.93315
ME3	V$GR_Q6_02, V$DBP_Q6	1
MMP13	V$GR_Q6_02, V$DBP_Q6	1.93451
MT2A	V$GR_Q6_02, V$DBP_Q6	1.2256
MYD88	V$GR_Q6_02, V$DBP_Q6	1.90627
NFKBIB	V$GR_Q6_02, V$DBP_Q6	1.75625
NME1	V$GR_Q6_02, V$DBP_Q6	2.11257
NPEPPS	V$GR_Q6_02, V$DBP_Q6	1.98062
NSMCE4A	V$GR_Q6_02, V$DBP_Q6	1.07262
NUDT15	V$GR_Q6_02, V$DBP_Q6	1.56612
PPARGC1A	V$GR_Q6_02, V$DBP_Q6	1.82643
PPIF	V$GR_Q6_02, V$DBP_Q6	1.83384
PRNP	V$GR_Q6_02, V$DBP_Q6	1.95763
PSMB9	V$GR_Q6_02, V$DBP_Q6	1.83182
PSME2	V$GR_Q6_02, V$DBP_Q6	1.70796
RAD51AP1	V$GR_Q6_02, V$DBP_Q6	1.87845
RBM3	V$GR_Q6_02, V$DBP_Q6	1.85268
RORC	V$GR_Q6_02, V$DBP_Q6	2.04431
S100A9	V$GR_Q6_02, V$DBP_Q6	0.98267
SERPINE1	V$GR_Q6_02, V$DBP_Q6	2.30898
SH2D1A	V$GR_Q6_02, V$DBP_Q6	2.26544
SIX1	V$GR_Q6_02, V$DBP_Q6	0.991674
SIX4	V$GR_Q6_02, V$DBP_Q6	1.94202
SLC2A8	V$GR_Q6_02, V$DBP_Q6	0.984879
SMC6	V$GR_Q6_02, V$DBP_Q6	1.80459
SOD2	V$GR_Q6_02, V$DBP_Q6	1.92399
SORT1	V$GR_Q6_02, V$DBP_Q6	0.993013
SPP1	V$GR_Q6_02, V$DBP_Q6	1.8973
TAT	V$GR_Q6_02, V$DBP_Q6	2.14579
TERF1	V$GR_Q6_02, V$DBP_Q6	2.60658
THY1	V$GR_Q6_02, V$DBP_Q6	2.08024
TNFAIP6	V$GR_Q6_02, V$DBP_Q6	0.979303
TOP2A	V$GR_Q6_02, V$DBP_Q6	2.02451
VLDLR	V$GR_Q6_02, V$DBP_Q6	1.09434
VSIG4	V$GR_Q6_02, V$DBP_Q6	1.00356
WDR33	V$GR_Q6_02, V$DBP_Q6	0.99683
ZC3HAV1	V$GR_Q6_02, V$DBP_Q6	0.982874
G6PC	V$GR_Q6_02, V$HNF4A_18	1.83834
AACS	V$REVERBALPHA_Q6, V$GR_Q4	1.95402
ACAD10	V$REVERBALPHA_Q6, V$GR_Q4	2.52786
ADCY8	V$REVERBALPHA_Q6, V$GR_Q4	2.70524
ALOX5AP	V$REVERBALPHA_Q6, V$GR_Q4	2.23973
AMBN	V$REVERBALPHA_Q6, V$GR_Q4	2.65087
AMPD3	V$REVERBALPHA_Q6, V$GR_Q4	2.65772
ANGPTL4	V$REVERBALPHA_Q6, V$GR_Q4	1.8765
ANKRD13C	V$REVERBALPHA_Q6, V$GR_Q4	1.8136
APOA2	V$REVERBALPHA_Q6, V$GR_Q4	2.55086
APOA4	V$REVERBALPHA_Q6, V$GR_Q4	2.56603
ARFGEF1	V$REVERBALPHA_Q6, V$GR_Q4	2.73492
ARMC3	V$REVERBALPHA_Q6, V$GR_Q4	2.24276
ASB13	V$REVERBALPHA_Q6, V$GR_Q4	2.79264
ASNSD1	V$REVERBALPHA_Q6, V$GR_Q4	2.63584
ASRGL1	V$REVERBALPHA_Q6, V$GR_Q4	1.74534
ATP9A	V$REVERBALPHA_Q6, V$GR_Q4	1.26531
AZIN1	V$REVERBALPHA_Q6, V$GR_Q4	2.34747
B2M	V$REVERBALPHA_Q6, V$GR_Q4	2.75972
BAZ1B	V$REVERBALPHA_Q6, V$GR_Q4	1.75611
BCL6	V$REVERBALPHA_Q6, V$GR_Q4	2.8114
BEX4	V$REVERBALPHA_Q6, V$GR_Q4	1.94952
BFSP1	V$REVERBALPHA_Q6, V$GR_Q4	1.78385
BRD2	V$REVERBALPHA_Q6, V$GR_Q4	1.76856
BTBD1	V$REVERBALPHA_Q6, V$GR_Q4	2.36132
BTG1	V$REVERBALPHA_Q6, V$GR_Q4	1.68051
C7	V$REVERBALPHA_Q6, V$GR_Q4	1.93079
C9	V$REVERBALPHA_Q6, V$GR_Q4	2.47319
CACNA2D1	V$REVERBALPHA_Q6, V$GR_Q4	1.49541
CALU	V$REVERBALPHA_Q6, V$GR_Q4	2.58258
CAPRIN1	V$REVERBALPHA_Q6, V$GR_Q4	1.63777
CD163	V$REVERBALPHA_Q6, V$GR_Q4	2.752
CD46	V$REVERBALPHA_Q6, V$GR_Q4	2.77198
CDH11	V$REVERBALPHA_Q6, V$GR_Q4	1.75719
CGN	V$REVERBALPHA_Q6, V$GR_Q4	1.88878
CHRD	V$REVERBALPHA_Q6, V$GR_Q4	2.41461
CKS2	V$REVERBALPHA_Q6, V$GR_Q4	1.83644
CLDND1	V$REVERBALPHA_Q6, V$GR_Q4	2.46102
CMPK1	V$REVERBALPHA_Q6, V$GR_Q4	2.68729
CNTN4	V$REVERBALPHA_Q6, V$GR_Q4	2.61495
COL5A3	V$REVERBALPHA_Q6, V$GR_Q4	1.771
COPG2	V$REVERBALPHA_Q6, V$GR_Q4	1.916
CRELD2	V$REVERBALPHA_Q6, V$GR_Q4	2.63162
CRIM1	V$REVERBALPHA_Q6, V$GR_Q4	1.80255
CTSH	V$REVERBALPHA_Q6, V$GR_Q4	2.41192
CYP2C19	V$REVERBALPHA_Q6, V$GR_Q4	2.79877
CYP2C8	V$REVERBALPHA_Q6, V$GR_Q4	2.84062
CYP2C9	V$REVERBALPHA_Q6, V$GR_Q4	2.79877
CYP7A1	V$REVERBALPHA_Q6, V$GR_Q4	2.43315
DAD1	V$REVERBALPHA_Q6, V$GR_Q4	1.97175
DEFB1	V$REVERBALPHA_Q6, V$GR_Q4	2.31108
DIO1	V$REVERBALPHA_Q6, V$GR_Q4	2.74565
DKK2	V$REVERBALPHA_Q6, V$GR_Q4	2.45291
DNPH1	V$REVERBALPHA_Q6, V$GR_Q4	1.63801
DPYS	V$REVERBALPHA_Q6, V$GR_Q4	2.21871
ECHDC3	V$REVERBALPHA_Q6, V$GR_Q4	1.85502
EID2	V$REVERBALPHA_Q6, V$GR_Q4	2.7774
EIF4H	V$REVERBALPHA_Q6, V$GR_Q4	1.8297
ELOVL2	V$REVERBALPHA_Q6, V$GR_Q4	1.87119
ESF1	V$REVERBALPHA_Q6, V$GR_Q4	1.00717
F2RL2	V$REVERBALPHA_Q6, V$GR_Q4	2.64624
FAM151A	V$REVERBALPHA_Q6, V$GR_Q4	2.72264
FAM204A	V$REVERBALPHA_Q6, V$GR_Q4	2.67814
FAM214A	V$REVERBALPHA_Q6, V$GR_Q4	2.03921
FBXL12	V$REVERBALPHA_Q6, V$GR_Q4	2.02824
FETUB	V$REVERBALPHA_Q6, V$GR_Q4	2.69423
FGF10	V$REVERBALPHA_Q6, V$GR_Q4	2.68428
FKBP1B	V$REVERBALPHA_Q6, V$GR_Q4	1.84757
FOXA1	V$REVERBALPHA_Q6, V$GR_Q4	2.73739
FYN	V$REVERBALPHA_Q6, V$GR_Q4	1.52934
FZD6	V$REVERBALPHA_Q6, V$GR_Q4	2.71122
G2E3	V$REVERBALPHA_Q6, V$GR_Q4	1.77142
GART	V$REVERBALPHA_Q6, V$GR_Q4	2.66337
GAST	V$REVERBALPHA_Q6, V$GR_Q4	2.48717
GLCE	V$REVERBALPHA_Q6, V$GR_Q4	1.66548
GNPNAT1	V$REVERBALPHA_Q6, V$GR_Q4	2.72015
GRHL2	V$REVERBALPHA_Q6, V$GR_Q4	2.39001
GRHPR	V$REVERBALPHA_Q6, V$GR_Q4	2.70706
GRK7	V$REVERBALPHA_Q6, V$GR_Q4	1.26645
GSTA2	V$REVERBALPHA_Q6, V$GR_Q4	2.49179
GTF2H3	V$REVERBALPHA_Q6, V$GR_Q4	1.71253
HAAO	V$REVERBALPHA_Q6, V$GR_Q4	2.41592
HSD3B1	V$REVERBALPHA_Q6, V$GR_Q4	2.41483
HSPA5	V$REVERBALPHA_Q6, V$GR_Q4	1.90985
HYOU1	V$REVERBALPHA_Q6, V$GR_Q4	2.72013
IGF1	V$REVERBALPHA_Q6, V$GR_Q4	1.98145
IGFBP2	V$REVERBALPHA_Q6, V$GR_Q4	2.71531
INTS2	V$REVERBALPHA_Q6, V$GR_Q4	2.21622
JAK3	V$REVERBALPHA_Q6, V$GR_Q4	1.79314
KCNJ13	V$REVERBALPHA_Q6, V$GR_Q4	2.28992
LBP	V$REVERBALPHA_Q6, V$GR_Q4	1.80926
LGR4	V$REVERBALPHA_Q6, V$GR_Q4	2.67768
LITAF	V$REVERBALPHA_Q6, V$GR_Q4	2.30437
LLPH	V$REVERBALPHA_Q6, V$GR_Q4	2.31311
LPAR3	V$REVERBALPHA_Q6, V$GR_Q4	2.69213
LYPLAL1	V$REVERBALPHA_Q6, V$GR_Q4	2.43253
LYZ	V$REVERBALPHA_Q6, V$GR_Q4	2.79186
MACROD1	V$REVERBALPHA_Q6, V$GR_Q4	2.11623
MADCAM1	V$REVERBALPHA_Q6, V$GR_Q4	1.1429
MAP2K6	V$REVERBALPHA_Q6, V$GR_Q4	2.36469
MAPK14	V$REVERBALPHA_Q6, V$GR_Q4	2.1515
MAPKAPK3	V$REVERBALPHA_Q6, V$GR_Q4	2.43414
MAT1A	V$REVERBALPHA_Q6, V$GR_Q4	2.44127
MDK	V$REVERBALPHA_Q6, V$GR_Q4	1.79831
METTL21A	V$REVERBALPHA_Q6, V$GR_Q4	1.93996
MFSD6	V$REVERBALPHA_Q6, V$GR_Q4	2.20337
MGST3	V$REVERBALPHA_Q6, V$GR_Q4	2.65271
MON2	V$REVERBALPHA_Q6, V$GR_Q4	2.711
MVK	V$REVERBALPHA_Q6, V$GR_Q4	2.27655
NCBP2	V$REVERBALPHA_Q6, V$GR_Q4	1.80586
NFKBIB	V$REVERBALPHA_Q6, V$GR_Q4	2.52592
NHP2	V$REVERBALPHA_Q6, V$GR_Q4	2.09656
NISCH	V$REVERBALPHA_Q6, V$GR_Q4	2.62841
NPAS2	V$REVERBALPHA_Q6, V$GR_Q4	2.65533
NR3C1	V$REVERBALPHA_Q6, V$GR_Q4	2.61367
NSMCE4A	V$REVERBALPHA_Q6, V$GR_Q4	2.50584
NT5C3A	V$REVERBALPHA_Q6, V$GR_Q4	2.11027
NTPCR	V$REVERBALPHA_Q6, V$GR_Q4	2.39622
NUS1	V$REVERBALPHA_Q6, V$GR_Q4	2.70134
PARD3B	V$REVERBALPHA_Q6, V$GR_Q4	1.96842
PBK	V$REVERBALPHA_Q6, V$GR_Q4	1.94666
PBLD	V$REVERBALPHA_Q6, V$GR_Q4	2.40051
PDK3	V$REVERBALPHA_Q6, V$GR_Q4	2.00007
PER2	V$REVERBALPHA_Q6, V$GR_Q4	2.6718
PHGDH	V$REVERBALPHA_Q6, V$GR_Q4	1.87638
PHKB	V$REVERBALPHA_Q6, V$GR_Q4	2.7578
PHYHD1	V$REVERBALPHA_Q6, V$GR_Q4	2.39793
PIPOX	V$REVERBALPHA_Q6, V$GR_Q4	2.27288
PIR	V$REVERBALPHA_Q6, V$GR_Q4	2.7137
PLAU	V$REVERBALPHA_Q6, V$GR_Q4	1.64959
PLCG1	V$REVERBALPHA_Q6, V$GR_Q4	1.82036
PLIN2	V$REVERBALPHA_Q6, V$GR_Q4	2.34499
PLLP	V$REVERBALPHA_Q6, V$GR_Q4	1.78181
PLP1	V$REVERBALPHA_Q6, V$GR_Q4	2.79028
PLS3	V$REVERBALPHA_Q6, V$GR_Q4	2.29341
PLSCR1	V$REVERBALPHA_Q6, V$GR_Q4	1.74432
PTPRQ	V$REVERBALPHA_Q6, V$GR_Q4	1.00153
PUM1	V$REVERBALPHA_Q6, V$GR_Q4	2.33122
RAB10	V$REVERBALPHA_Q6, V$GR_Q4	1.66703
RAB24	V$REVERBALPHA_Q6, V$GR_Q4	2.54945
RABGAP1L	V$REVERBALPHA_Q6, V$GR_Q4	2.35771
RAD51AP1	V$REVERBALPHA_Q6, V$GR_Q4	2.29125
RBM3	V$REVERBALPHA_Q6, V$GR_Q4	1.88599
RBPMS	V$REVERBALPHA_Q6, V$GR_Q4	1.84314
RCN2	V$REVERBALPHA_Q6, V$GR_Q4	2.08343
REEP5	V$REVERBALPHA_Q6, V$GR_Q4	2.52372
RHBDD3	V$REVERBALPHA_Q6, V$GR_Q4	1.8583
RIOK1	V$REVERBALPHA_Q6, V$GR_Q4	2.35186
RNF138	V$REVERBALPHA_Q6, V$GR_Q4	1.73308
RNPC3	V$REVERBALPHA_Q6, V$GR_Q4	2.48528
ROGDI	V$REVERBALPHA_Q6, V$GR_Q4	2.21328
RORC	V$REVERBALPHA_Q6, V$GR_Q4	2.58789
RPS15	V$REVERBALPHA_Q6, V$GR_Q4	2.06799
RSAD2	V$REVERBALPHA_Q6, V$GR_Q4	1.68519
SAMD8	V$REVERBALPHA_Q6, V$GR_Q4	2.336
SCRN2	V$REVERBALPHA_Q6, V$GR_Q4	1.80742
SEC61A1	V$REVERBALPHA_Q6, V$GR_Q4	2.45193
SERPINA5	V$REVERBALPHA_Q6, V$GR_Q4	2.09971
SERPINB5	V$REVERBALPHA_Q6, V$GR_Q4	2.78437
SERPINI1	V$REVERBALPHA_Q6, V$GR_Q4	2.74697
SGCD	V$REVERBALPHA_Q6, V$GR_Q4	2.65856
SIDT1	V$REVERBALPHA_Q6, V$GR_Q4	2.80133
SKIL	V$REVERBALPHA_Q6, V$GR_Q4	1.50496
SLC12A4	V$REVERBALPHA_Q6, V$GR_Q4	2.60097
SLC16A12	V$REVERBALPHA_Q6, V$GR_Q4	2.65124
SLC1A1	V$REVERBALPHA_Q6, V$GR_Q4	1.72714
SLC25A4	V$REVERBALPHA_Q6, V$GR_Q4	2.83457
SLC38A1	V$REVERBALPHA_Q6, V$GR_Q4	2.65626
SLC50A1	V$REVERBALPHA_Q6, V$GR_Q4	2.70039
SLC5A4	V$REVERBALPHA_Q6, V$GR_Q4	2.42729
SLC5A6	V$REVERBALPHA_Q6, V$GR_Q4	1.91099
SLIRP	V$REVERBALPHA_Q6, V$GR_Q4	1.15975
SORT1	V$REVERBALPHA_Q6, V$GR_Q4	1.77641
SRRM2	V$REVERBALPHA_Q6, V$GR_Q4	2.49201
SRXN1	V$REVERBALPHA_Q6, V$GR_Q4	1.81731
SSPN	V$REVERBALPHA_Q6, V$GR_Q4	2.50285
SSR1	V$REVERBALPHA_Q6, V$GR_Q4	2.22316
STAG3	V$REVERBALPHA_Q6, V$GR_Q4	2.24462
STARD13	V$REVERBALPHA_Q6, V$GR_Q4	2.59649
STC1	V$REVERBALPHA_Q6, V$GR_Q4	2.216
SUGT1	V$REVERBALPHA_Q6, V$GR_Q4	0.92293
SYBU	V$REVERBALPHA_Q6, V$GR_Q4	2.6497
SYNE1	V$REVERBALPHA_Q6, V$GR_Q4	2.02993
TAF1	V$REVERBALPHA_Q6, V$GR_Q4	2.81132
TLK1	V$REVERBALPHA_Q6, V$GR_Q4	2.28295
TM7SF2	V$REVERBALPHA_Q6, V$GR_Q4	2.49584
TMEM229A	V$REVERBALPHA_Q6, V$GR_Q4	2.02188
TMEM33	V$REVERBALPHA_Q6, V$GR_Q4	2.31843
TMEM59	V$REVERBALPHA_Q6, V$GR_Q4	2.00689
TMEM9	V$REVERBALPHA_Q6, V$GR_Q4	2.4476
TNFAIP6	V$REVERBALPHA_Q6, V$GR_Q4	2.77461
TOP2A	V$REVERBALPHA_Q6, V$GR_Q4	1.96883
TOP2B	V$REVERBALPHA_Q6, V$GR_Q4	2.69597
TTC38	V$REVERBALPHA_Q6, V$GR_Q4	1.98308
TYW3	V$REVERBALPHA_Q6, V$GR_Q4	1.86188
UBC	V$REVERBALPHA_Q6, V$GR_Q4	2.59765
UGT1A6	V$REVERBALPHA_Q6, V$GR_Q4	2.68397
VEGFB	V$REVERBALPHA_Q6, V$GR_Q4	1.91088
VPS39	V$REVERBALPHA_Q6, V$GR_Q4	2.73045
WDR33	V$REVERBALPHA_Q6, V$GR_Q4	2.38049
WDR76	V$REVERBALPHA_Q6, V$GR_Q4	2.39263
WEE1	V$REVERBALPHA_Q6, V$GR_Q4	2.00963
ZDHHC7	V$REVERBALPHA_Q6, V$GR_Q4	2.10662
ZFAND5	V$REVERBALPHA_Q6, V$GR_Q4	2.39366
ZFX	V$REVERBALPHA_Q6, V$GR_Q4	1.00054
ZNF12	V$REVERBALPHA_Q6, V$GR_Q4	2.53762
ZNF146	V$REVERBALPHA_Q6, V$GR_Q4	1.89586
ZNF280D	V$REVERBALPHA_Q6, V$GR_Q4	1.83355
ZNF354A	V$REVERBALPHA_Q6, V$GR_Q4	2.59991
ZNF394	V$REVERBALPHA_Q6, V$GR_Q4	2.04535
ZNHIT2	V$REVERBALPHA_Q6, V$GR_Q4	1.91473
ZPBP	V$REVERBALPHA_Q6, V$GR_Q4	1.72187
ZPR1	V$REVERBALPHA_Q6, V$GR_Q4	2.7469
