# Supplementary material for: Diclofenac Disrupts the Circadian Clock and through Complex Cross-Talks Aggravates Immune-Mediated Liver Injury—A Repeated Dose Study in Minipigs for 28 Days
Source: Int J Mol Sci. 2023 Jan 11;24(2):1445. doi: 10.3390/ijms24021445 (PMC9863319; doi:10.3390/ijms24021445)
Supplement: Supplementary file 1 [file ijms-24-01445-s001.zip › Supplementary Table S5.xls]

## Sheet: Direct_GR_up DEGs
Supplementary Table S5: Glucocorticoid receptor binding on hepatic DEGs.
The direct, tethering or composite models of GR activity was proposed by Oakley and Cidlowski (PMID: 24084075)
that results in either activated or repressed transcriptional responses. The proposed models were
interrogated at gene specific promoters of hepatic DEGs using the GeneXplain software version 5.0.
Genes	Total TFBS	V$GR_Q6_02
SERINC2	18	18
ZNF146	16	16
SERPINE1	15	15
NUS1	15	15
MT2A	14	14
SOD2	13	13
HSPH1	13	13
LLPH	13	13
SLC30A10	13	13
MT1A	13	13
BCAT1	12	12
TOP2B	12	12
CDKN1A	12	12
ATP1B1	12	12
CXCL13	12	12
IGF1	11	11
SP100	11	11
CLDND1	11	11
CSF2RB	11	11
ZFAND5	11	11
APOA4	11	11
HIST1H1D	11	11
NR1I3	11	11
GABPA	11	11
STC1	11	11
PHYHD1	11	11
CD163	11	11
PDE4B	11	11
SEC61A1	10	10
MTPN	10	10
KCNJ13	10	10
TMTC4	10	10
AMPD3	10	10
NUDT15	10	10
ATG12	10	10
F2RL2	10	10
VPS39	10	10
DEFB1	10	10
UNC119B	10	10
TLK1	10	10
SERPINB5	10	10
IL10RB	10	10
HSPA5	9	9
ATP9A	9	9
ROGDI	9	9
PDK3	9	9
OSGEP	9	9
KRT18	9	9
ACAD10	9	9
HSPE1	9	9
HDLBP	9	9
PLEK	9	9
TARDBP	9	9
RIOK1	9	9
REEP5	9	9
ALOX5AP	9	9
ZNF280D	9	9
CGN	9	9
MFSD6	9	9
TYW3	9	9
INTS8	9	9
HSP90B1	9	9
NPAS2	9	9
PRNP	9	9
MYD88	9	9
ARHGAP1	9	9
EID2	9	9
RNPC3	9	9
LITAF	9	9
LGR4	9	9
CRY1	8	8
MAPK6	8	8
LYZ	8	8
G2E3	8	8
SUCO	8	8
GNPNAT1	8	8
PPIF	8	8
TMEM33	8	8
MAPKAPK3	8	8
CD46	8	8
FAM98A	8	8
SSR1	8	8
BFSP1	8	8
FOXA1	8	8
DAD1	8	8
LBP	8	8
GADD45G	8	8
ARNTL	8	8
RNF138	8	8
GALNT2	8	8
PLIN2	8	8
CACNA2D1	8	8
VSIG4	8	8
SRRM2	8	8
LRRN3	8	8
ASPH	8	8
IFNGR1	7	7
BTBD1	7	7
HSP90AA1	7	7
CXCL2	7	7
CDC37L1	7	7
GMDS	7	7
LEPR	7	7
AMD1	7	7
FBXL12	7	7
PPAN	7	7
VLDLR	7	7
AZIN1	7	7
TMED4	7	7
S100A9	7	7
SNTB1	7	7
KCNA2	7	7
ELOVL2	7	7
YBX3	6	6
FNDC3B	6	6
COL5A3	6	6
RAB10	6	6
ARCN1	6	6
SLC1A1	6	6
INTS2	6	6
CPD	6	6
SLC38A1	6	6
BCL6	6	6
GRK7	6	6
NCBP2	6	6
SRM	6	6
FKBP1B	6	6
NAA50	6	6
BZW2	6	6
TACO1	6	6
SLC2A8	6	6
PLA2G7	6	6
GART	6	6
CMPK1	6	6
RAB24	6	6
TMEM167A	6	6
ZDHHC9	6	6
DDX39B	6	6
RFPL4A	6	6
ZFX	5	5
ETV1	5	5
MDH1	5	5
BIRC3	5	5
GMPR2	5	5
TM9SF4	5	5
CELF4	5	5
PLLP	5	5
SLC11A2	5	5
MAPK14	5	5
MOGS	5	5
EEF1E1	5	5
TUBA4A	5	5
CALU	5	5
POMT1	5	5
HOOK1	5	5
CAPRIN1	5	5
SKIL	5	5
MMP13	5	5
SCRN2	5	5
POGK	5	5
CHD1	5	5
SAMD8	5	5
RBPMS	5	5
PHLDA2	5	5
BACE1	5	5
ACOT6	5	5
ANKRD28	5	5
NME1	5	5
ITGA8	4	4
CHRD	4	4
GSKIP	4	4
FKTN	4	4
ODC1	4	4
RND3	4	4
CKS2	4	4
XPO5	4	4
RCBTB1	4	4
NPEPPS	4	4
EAF2	4	4
NHP2	4	4
FZD6	4	4
CYB5D2	4	4
ARF4	4	4
CXXC5	4	4
SRSF10	4	4
ESF1	3	3
CDS2	3	3
JAK3	3	3
GTF2H3	3	3
ARL1	3	3
SLC12A4	3	3
ABHD17C	3	3
RDX	3	3
GLCE	3	3
RPL32	3	3
TIFA	3	3
STYX	3	3
TXNDC5	3	3
BAIAP2L1	2	2
ST3GAL1	2	2
MADCAM1	2	2
DDHD1	2	2
UTP3	2	2
EPRS	2	2
METTL21A	2	2
B4GALT5	2	2
SUGT1	2	2
NUDT4	2	2
CALR	2	2
CFLAR	1	1
SBNO1	1	1
OXNAD1	1	1
PRR13	1	1

## Sheet: Direct_nGR_down DEGs
Genes	Total TFBS	V$GR_Q6_01	V$GR_01	V$GR_Q6	V$GR_Q4	V$GR_Q6_02	V$GRE_C	V$GR_02
ARSD	0	0	0	0	0	0	0	0
FYN	0	0	0	0	0	0	0	0
ATP6V1H	0	0	0	0	0	0	0	0
MYLK	0	0	0	0	0	0	0	0
NUCKS1	0	0	0	0	0	0	0	0
AP1M1	0	0	0	0	0	0	0	0
FDFT1	0	0	0	0	0	0	0	0
NID2	0	0	0	0	0	0	0	0
RHBDD3	0	0	0	0	0	0	0	0
HIF1A	0	0	0	0	0	0	0	0
MXRA5	0	0	0	0	0	0	0	0
CLUAP1	0	0	0	0	0	0	0	0
MEOX2	0	0	0	0	0	0	0	0
NMRK1	0	0	0	0	0	0	0	0
RAB35	0	0	0	0	0	0	0	0
CLDN16	0	0	0	0	0	0	0	0
RARRES1	0	0	0	0	0	0	0	0
HEATR1	0	0	0	0	0	0	0	0
CRISPLD1	0	0	0	0	0	0	0	0
BHLHE41	0	0	0	0	0	0	0	0
ACSL3	0	0	0	0	0	0	0	0
CHD6	0	0	0	0	0	0	0	0
PLCG1	0	0	0	0	0	0	0	0
STARD13	0	0	0	0	0	0	0	0
MACROD1	0	0	0	0	0	0	0	0
SORT1	0	0	0	0	0	0	0	0
RSAD2	0	0	0	0	0	0	0	0
BTG4	0	0	0	0	0	0	0	0
ATIC	0	0	0	0	0	0	0	0
CCNG2	0	0	0	0	0	0	0	0
CD27	0	0	0	0	0	0	0	0
FN3KRP	0	0	0	0	0	0	0	0
ADD3	0	0	0	0	0	0	0	0
ZDHHC7	0	0	0	0	0	0	0	0
THY1	0	0	0	0	0	0	0	0
PGM5	0	0	0	0	0	0	0	0
LONRF1	0	0	0	0	0	0	0	0
ASRGL1	0	0	0	0	0	0	0	0
SGCB	0	0	0	0	0	0	0	0
WEE1	0	0	0	0	0	0	0	0
FASN	0	0	0	0	0	0	0	0
SERPINA6	0	0	0	0	0	0	0	0
INSR	0	0	0	0	0	0	0	0
MBOAT1	0	0	0	0	0	0	0	0
EFEMP2	0	0	0	0	0	0	0	0
VEGFB	0	0	0	0	0	0	0	0
SHISA2	0	0	0	0	0	0	0	0
BEX5	0	0	0	0	0	0	0	0
SH3BGR	0	0	0	0	0	0	0	0
CCK	0	0	0	0	0	0	0	0
ISG15	0	0	0	0	0	0	0	0
PLSCR1	0	0	0	0	0	0	0	0
MARCH5	0	0	0	0	0	0	0	0
TXNRD1	0	0	0	0	0	0	0	0
ARHGAP11A	0	0	0	0	0	0	0	0
TMEFF1	0	0	0	0	0	0	0	0
ATP1A2	1	0	0	0	1	0	0	0
FAM214A	1	1	0	0	0	0	0	0
LMO3	1	1	0	0	0	0	0	0
ARID4B	1	1	0	0	0	0	0	0
YIPF1	1	1	0	0	0	0	0	0
PHGDH	1	1	0	0	0	0	0	0
HAMP	1	1	0	0	0	0	0	0
ZC3HAV1	1	1	0	0	0	0	0	0
ASPA	1	1	0	0	0	0	0	0
CCL8	1	1	0	0	0	0	0	0
HRG	1	1	0	0	0	0	0	0
RCN2	1	1	0	0	0	0	0	0
NT5C3A	1	1	0	0	0	0	0	0
TWIST1	1	1	0	0	0	0	0	0
SYNE1	1	1	0	0	0	0	0	0
PSAT1	1	1	0	0	0	0	0	0
FRMD6	1	1	0	0	0	0	0	0
FBLN5	1	1	0	0	0	0	0	0
GRB7	1	0	0	0	0	0	0	1
CNTN4	1	1	0	0	0	0	0	0
TRIM55	1	1	0	0	0	0	0	0
PRSS23	1	1	0	0	0	0	0	0
CRIM1	1	1	0	0	0	0	0	0
APOA2	1	1	0	0	0	0	0	0
CXCL16	1	0	0	1	0	0	0	0
SLC45A2	1	1	0	0	0	0	0	0
CREBRF	1	1	0	0	0	0	0	0
HSD3B1	1	1	0	0	0	0	0	0
GSTA2	1	1	0	0	0	0	0	0
NISCH	2	1	0	1	0	0	0	0
CLDN11	2	1	0	1	0	0	0	0
SH3YL1	2	1	0	0	1	0	0	0
USP2	2	1	0	0	1	0	0	0
MAOB	2	1	0	1	0	0	0	0
GRHL2	2	2	0	0	0	0	0	0
PIR	2	1	0	0	1	0	0	0
WDR76	2	1	0	1	0	0	0	0
EIF4H	2	1	0	1	0	0	0	0
DDX58	2	1	0	1	0	0	0	0
PPARGC1A	2	1	0	1	0	0	0	0
SLCO1B3	2	2	0	0	0	0	0	0
DNPH1	2	1	0	0	1	0	0	0
IL5	2	1	0	1	0	0	0	0
RPS15	2	1	0	1	0	0	0	0
COLEC11	2	1	0	1	0	0	0	0
FMOD	2	1	0	1	0	0	0	0
STRIP2	2	1	0	1	0	0	0	0
BTG1	2	1	0	1	0	0	0	0
LPIN1	2	1	0	1	0	0	0	0
CDH11	2	1	0	0	1	0	0	0
ABCA8	2	1	0	1	0	0	0	0
SAT2	2	1	0	0	1	0	0	0
HIGD2A	2	1	0	1	0	0	0	0
TM7SF2	2	1	0	1	0	0	0	0
UBC	2	1	0	1	0	0	0	0
HOMER1	2	1	0	1	0	0	0	0
FBXO32	2	1	0	0	1	0	0	0
CLDN14	2	1	0	0	1	0	0	0
WBP1L	2	1	0	0	1	0	0	0
PBK	2	1	0	1	0	0	0	0
ACOX2	2	1	0	0	1	0	0	0
EFNA1	2	1	0	1	0	0	0	0
SH2D1A	2	1	0	1	0	0	0	0
USP18	2	1	0	1	0	0	0	0
THBS2	2	1	0	1	0	0	0	0
HOGA1	2	2	0	0	0	0	0	0
FAM76A	3	2	0	0	0	1	0	0
TTC38	3	2	0	1	0	0	0	0
OAS1	3	2	0	1	0	0	0	0
XYLB	3	1	0	1	0	1	0	0
PLS3	3	2	0	1	0	0	0	0
RBM3	3	3	0	0	0	0	0	0
OGN	3	2	0	0	1	0	0	0
ECM2	3	2	0	1	0	0	0	0
KNG1	3	2	0	0	1	0	0	0
PARD3B	3	2	0	1	0	0	0	0
TMEM9	3	2	0	1	0	0	0	0
PER2	3	2	0	0	0	1	0	0
TM4SF5	3	2	0	1	0	0	0	0
CAND2	3	2	0	1	0	0	0	0
PAM	3	1	0	0	1	1	0	0
IGFBP3	3	2	0	0	1	0	0	0
RADIL	3	1	0	0	1	1	0	0
DFFA	3	1	0	1	0	1	0	0
ACOX1	3	1	0	0	1	1	0	0
LPAR3	3	2	0	1	0	0	0	0
NR1D2	3	1	0	1	1	0	0	0
IFIT1	3	2	0	0	1	0	0	0
AACS	4	1	0	0	0	0	1	2
PIK3IP1	4	3	0	0	1	0	0	0
PHKB	4	1	1	0	1	1	0	0
MAP2K6	4	2	0	1	1	0	0	0
MVK	4	2	0	0	1	1	0	0
CENPF	4	3	0	0	1	0	0	0
ANKRD13C	4	1	0	1	1	1	0	0
TGFBI	4	1	1	1	0	1	0	0
PLP1	4	3	0	1	0	0	0	0
VIL1	4	1	0	1	1	1	0	0
PUM1	4	2	0	1	0	1	0	0
NTPCR	4	2	0	2	0	0	0	0
TBR1	4	3	0	0	1	0	0	0
HERC6	4	2	0	1	1	0	0	0
TERF1	4	2	0	1	1	0	0	0
ADCY8	4	2	0	1	1	0	0	0
COPG2	4	1	0	1	1	1	0	0
ZNF12	4	2	0	1	1	0	0	0
GAS1	4	3	0	1	0	0	0	0
AKR1C1	4	1	0	1	0	1	1	0
MME	4	2	0	2	0	0	0	0
GM2A	4	2	0	1	1	0	0	0
ADAMTS2	5	2	0	3	0	0	0	0
BEX4	5	2	0	1	1	1	0	0
WFDC1	5	2	0	2	1	0	0	0
CPPED1	5	3	0	2	0	0	0	0
DBP	5	2	0	2	1	0	0	0
MPDZ	5	2	0	1	2	0	0	0
PBLD	5	3	0	2	0	0	0	0
VTN	5	3	0	2	0	0	0	0
IGFBP2	5	3	0	1	0	1	0	0
SPR	5	3	0	1	1	0	0	0
SSPN	5	2	1	1	1	0	0	0
GPNMB	5	3	0	1	1	0	0	0
CREG1	5	2	0	1	1	1	0	0
SYBU	5	3	1	1	0	0	0	0
MAT1A	5	2	0	1	1	1	0	0
RABGAP1L	5	2	0	2	0	1	0	0
ALDH4A1	5	2	0	1	1	1	0	0
ANGPTL4	5	2	0	1	1	1	0	0
CYP7A1	5	2	0	2	1	0	0	0
KLF11	5	1	1	2	0	1	0	0
PRKD1	5	5	0	0	0	0	0	0
ADH4	5	3	0	1	1	0	0	0
CTSO	5	2	1	2	0	0	0	0
SIDT1	6	4	0	0	2	0	0	0
BLNK	6	4	0	2	0	0	0	0
PSME2	6	1	1	1	1	1	0	1
TFPI2	6	2	0	1	2	1	0	0
TMEM59	6	2	1	1	0	2	0	0
ZNFX1	6	3	0	1	1	1	0	0
GRHPR	6	3	0	3	0	0	0	0
IFI44L	6	3	0	1	1	1	0	0
MGST3	6	2	0	2	1	1	0	0
HAAO	6	3	0	2	0	1	0	0
B2M	6	3	0	2	1	0	0	0
PTPRM	6	4	0	0	2	0	0	0
PIPOX	6	3	1	1	1	0	0	0
SERPINA5	6	2	0	1	0	0	1	2
GLYATL3	6	2	1	2	0	0	1	0
PSMB9	6	4	0	2	0	0	0	0
ARFGEF1	7	3	0	2	2	0	0	0
NR5A2	7	4	0	3	0	0	0	0
ECHDC3	7	2	1	2	1	1	0	0
GARNL3	7	3	0	3	1	0	0	0
ANGPT1	7	3	0	2	1	1	0	0
AMBN	7	4	0	2	1	0	0	0
ASB13	7	5	0	2	0	0	0	0
CTSH	8	3	1	1	2	1	0	0
STMN1	8	3	0	2	2	1	0	0
GPALPP1	8	3	0	2	2	1	0	0
SLC25A4	8	3	1	2	1	1	0	0
ANXA2	8	3	1	1	1	2	0	0
FETUB	9	5	0	2	1	0	1	0
HDDC2	9	4	0	1	2	2	0	0
GBP1	9	5	0	2	2	0	0	0
FAM151A	9	1	1	2	1	1	1	2
IFI27	9	6	0	1	1	0	0	1
SYNM	9	4	0	2	2	1	0	0
ENO4	9	2	1	2	0	1	1	2
WLS	10	4	1	2	3	0	0	0
DPYS	11	5	0	2	3	1	0	0
UGT1A6	11	5	0	2	4	0	0	0
EVA1A	13	3	1	3	2	1	1	2
TAT	14	5	1	3	1	2	1	1
SMC6	20	6	2	3	4	2	1	2
KLKB1	63	14	14	14	7	14	0	0

## Sheet: Tethering_GR_STAT3_Up DEGs
Genes	Score	Best module	Best score
ABHD17C	6.04875	V$STAT3_12, V$GR_02	3.49263
ZFAND5	5.85544	V$STAT3_12, V$GR_02	3.32051
TMEM33	5.66157	V$STAT3_12, V$GR_02	3.29183
MT1A	5.18344	V$STAT3_12, V$GR_02	2.75217
HIST1H1D	5.12739	V$STAT3_12, V$GR_02	2.56767
G2E3	5.01757	V$STAT3_12, V$GR_02	2.85005
ATP1B1	4.96399	V$STAT3_12, V$GR_02	2.56143
STC1	4.88075	V$STAT3_12, V$GR_02	2.50957
BTBD1	4.82063	V$STAT3_12, V$GR_02	2.48468
MAPK6	4.60354	V$STAT3_01, V$GR_02	2.36356
SLC30A10	4.5437	V$STAT3_12, V$GR_02	2.69257
S100A9	4.43041	V$STAT3_12, V$GR_02	2.75877
HSPE1	4.42104	V$STAT3_12, V$GR_02	2.42408
PLIN2	4.35449	V$STAT3_01, V$GR_02	2.44486
PDK3	4.29972	V$STAT3_01, V$GR_02	2.542
SSR1	4.2685	V$STAT3_01, V$GR_02	2.50079
SRRM2	4.19264	V$STAT3_12, V$GR_02	2.46062
MFSD6	4.1521	V$STAT3_12, V$GR_02	2.35481
FKTN	4.12162	V$STAT3_12, V$GR_02	2.54426
VSIG4	4.10096	V$STAT3_12, V$GR_02	2.34647
CD46	4.07815	V$STAT3_12, V$GR_02	2.69131
BCL6	4.00998	V$STAT3_01, V$GR_02	2.45978
CRY1	4.0053	V$STAT3_12, V$GR_02	2.34562
NUDT15	3.97206	V$STAT3_12, V$GR_02	2.32676
LRRN3	3.96476	V$STAT3_12, V$GR_02	2.22457
NUS1	3.93445	V$STAT3_01, V$GR_02	2.46536
SUCO	3.90168	V$STAT3_12, V$GR_02	2.14424
ARHGAP1	3.81919	V$STAT3_01, V$GR_02	2.04239
RNPC3	3.80049	V$STAT3_01, V$GR_02	2.30702
SRM	3.76282	V$STAT3_12, V$GR_02	2.06467
MTPN	3.74489	V$STAT3_01, V$GR_02	2.23479
SUGT1	3.64622	V$STAT3_12, V$GR_02	1.92758
PRNP	3.62123	V$STAT3_12, V$GR_02	1.89111
SERPINB5	3.5947	V$STAT3_01, V$GR_02	1.85805
AMD1	3.59359	V$STAT3_01, V$GR_02	1.89588
IGF1	3.57547	V$STAT3_12, V$GR_02	1.89121
CHD1	3.56214	V$STAT3_12, V$GR_02	1.87383
MT2A	3.552	V$STAT3_01, V$GR_02	2.27114
JAK3	3.54941	V$STAT3_12, V$GR_02	2.19126
SKIL	3.53351	V$STAT3_01, V$GR_02	1.80716
GMDS	3.53327	V$STAT3_12, V$GR_02	1.80232
HSPA5	3.52947	V$STAT3_12, V$GR_02	1.84057
IL10RB	3.52823	V$STAT3_12, V$GR_02	1.79143
SLC11A2	3.5219	V$STAT3_12, V$GR_02	2.09169
GSKIP	3.51505	V$STAT3_01, V$GR_02	1.78037
FAM98A	3.48113	V$STAT3_01, V$GR_02	1.74171
CDKN1A	3.47615	V$STAT3_01, V$GR_02	1.73853
SEC61A1	3.46418	V$STAT3_01, V$GR_02	2.03777
SP100	3.46107	V$STAT3_12, V$GR_02	1.84561
POGK	3.44114	V$STAT3_12, V$GR_02	1.78426
RNF138	3.43764	V$STAT3_12, V$GR_02	1.73528
SERINC2	3.43432	V$STAT3_01, V$GR_02	1.87366
CPD	3.43248	V$STAT3_12, V$GR_02	2.13608
FZD6	3.40589	V$STAT3_12, V$GR_02	1.70416
KCNJ13	3.36468	V$STAT3_01, V$GR_02	1.82822
TM9SF4	3.33085	V$STAT3_01, V$GR_02	1.77396
RIOK1	3.23294	V$STAT3_01, V$GR_02	2.14762
HSP90B1	3.14603	V$STAT3_01, V$GR_02	1.74533
LBP	3.07371	V$STAT3_12, V$GR_02	2.17196
NHP2	2.98628	V$STAT3_12, V$GR_02	1.50964
SBNO1	2.75809	V$STAT3_01, V$GR_02	1.87236
ZNF280D	2.73925	V$STAT3_01, V$GR_02	1.77737
CKS2	2.68121	V$STAT3_01, V$GR_02	1.72659
ANKRD28	2.67124	V$STAT3_01, V$GR_02	1.7469
CAPRIN1	2.66523	V$STAT3_01, V$GR_02	1.72067
SCRN2	2.6474	V$STAT3_01, V$GR_02	1.67318
MMP13	2.64534	V$STAT3_01, V$GR_02	1.75776
PLA2G7	2.64412	V$STAT3_01, V$GR_02	1.56101
NCBP2	2.63721	V$STAT3_01, V$GR_02	1.72587
HSP90AA1	2.63243	V$STAT3_01, V$GR_02	1.72153
TMEM167A	2.6173	V$STAT3_01, V$GR_02	1.72632
CGN	2.58578	V$STAT3_01, V$GR_02	1.67642
ATP9A	2.53607	V$STAT3_01, V$GR_02	1.64359
SLC1A1	2.51145	V$STAT3_01, V$GR_02	2.51145
ST3GAL1	2.50601	V$STAT3_12, V$GR_02	2.50601
HOOK1	2.45108	V$STAT3_12, V$GR_02	2.45108
GRK7	2.42907	V$STAT3_12, V$GR_02	2.42907
BIRC3	2.39328	V$STAT3_12, V$GR_02	2.39328
STYX	2.36552	V$STAT3_12, V$GR_02	2.36552
ZNF146	2.33676	V$STAT3_12, V$GR_02	2.33676
CHRD	2.32224	V$STAT3_01, V$GR_02	2.32224
UNC119B	2.16123	V$STAT3_01, V$GR_02	1.30166
INTS2	2.1407	V$STAT3_12, V$GR_02	2.1407
ACOT6	2.10036	V$STAT3_12, V$GR_02	2.10036
GMPR2	2.03952	V$STAT3_12, V$GR_02	2.03952
PLEK	2.01887	V$STAT3_12, V$GR_02	1.1811
CXCL2	2.01725	V$STAT3_12, V$GR_02	1.20147
SLC38A1	1.99926	V$STAT3_12, V$GR_02	1.99926
AZIN1	1.90785	V$STAT3_01, V$GR_02	1.90785
EPRS	1.89094	V$STAT3_01, V$GR_02	1.02699
MADCAM1	1.84054	V$STAT3_01, V$GR_02	0.942571
PLLP	1.82959	V$STAT3_01, V$GR_02	1.82959
RAB24	1.80085	V$STAT3_12, V$GR_02	1.80085
OSGEP	1.78928	V$STAT3_12, V$GR_02	1.78928
ETV1	1.7752	V$STAT3_12, V$GR_02	1.7752
GART	1.76913	V$STAT3_12, V$GR_02	1.76913
CXXC5	1.71904	V$STAT3_12, V$GR_02	1.71904
NME1	1.71309	V$STAT3_12, V$GR_02	1.71309
B4GALT5	1.70494	V$STAT3_01, V$GR_02	1.70494
PDE4B	1.69346	V$STAT3_12, V$GR_02	1.69346
SERPINE1	1.68494	V$STAT3_01, V$GR_02	1.68494
ARF4	1.68408	V$STAT3_12, V$GR_02	1.68408
DAD1	1.68211	V$STAT3_12, V$GR_02	1.68211
TIFA	1.66656	V$STAT3_12, V$GR_02	0.853695
AMPD3	1.66329	V$STAT3_01, V$GR_02	1.66329
GALNT2	1.65811	V$STAT3_12, V$GR_02	1.65811
FKBP1B	1.65407	V$STAT3_12, V$GR_02	1.65407
ZFX	1.652	V$STAT3_12, V$GR_02	1.652
CDC37L1	1.6445	V$STAT3_12, V$GR_02	1.6445
PPIF	1.63489	V$STAT3_12, V$GR_02	1.63489
MOGS	1.63085	V$STAT3_12, V$GR_02	1.63085
ARNTL	1.62883	V$STAT3_12, V$GR_02	1.62883
ARL1	1.62269	V$STAT3_12, V$GR_02	1.62269
CMPK1	1.62084	V$STAT3_12, V$GR_02	1.62084
CALU	1.61896	V$STAT3_12, V$GR_02	1.61896
GADD45G	1.58483	V$STAT3_12, V$GR_02	1.58483
TMED4	1.57971	V$STAT3_12, V$GR_02	1.57971
LEPR	1.55474	V$STAT3_12, V$GR_02	1.55474
KRT18	1.53894	V$STAT3_12, V$GR_02	1.53894
BCAT1	1.53835	V$STAT3_12, V$GR_02	1.53835
ASPH	1.52295	V$STAT3_12, V$GR_02	1.52295
SLC2A8	1.46062	V$STAT3_12, V$GR_02	1.46062
VPS39	1.42444	V$STAT3_12, V$GR_02	1.42444
ALOX5AP	1.4	V$STAT3_12, V$GR_02	1.4
VLDLR	1.39571	V$STAT3_12, V$GR_02	1.39571
CD163	1.35946	V$STAT3_12, V$GR_02	1.35946
INTS8	1.34171	V$STAT3_12, V$GR_02	1.34171
LYZ	1.30757	V$STAT3_12, V$GR_02	1.30757
HDLBP	1.29398	V$STAT3_12, V$GR_02	1.29398
LGR4	1.25303	V$STAT3_12, V$GR_02	1.25303
SOD2	1.24952	V$STAT3_12, V$GR_02	1.24952
TLK1	1.24425	V$STAT3_12, V$GR_02	1.24425
BACE1	1.21916	V$STAT3_12, V$GR_02	1.21916
RDX	1.19568	V$STAT3_12, V$GR_02	1.19568
ATG12	1.18815	V$STAT3_12, V$GR_02	1.18815
MDH1	1.16381	V$STAT3_01, V$GR_02	1.16381
TYW3	1.08338	V$STAT3_12, V$GR_02	1.08338
RND3	1.05688	V$STAT3_12, V$GR_02	1.05688
ROGDI	0.971534	V$STAT3_12, V$GR_02	0.971534
RCBTB1	0.962848	V$STAT3_12, V$GR_02	0.962848
CFLAR	0.941812	V$STAT3_12, V$GR_02	0.941812
REEP5	0.931516	V$STAT3_12, V$GR_02	0.931516
TXNDC5	0.929784	V$STAT3_12, V$GR_02	0.929784
NAA50	0.926889	V$STAT3_12, V$GR_02	0.926889
GLCE	0.92509	V$STAT3_12, V$GR_02	0.92509
EEF1E1	0.921555	V$STAT3_12, V$GR_02	0.921555
LITAF	0.920899	V$STAT3_12, V$GR_02	0.920899
HSPH1	0.919615	V$STAT3_12, V$GR_02	0.919615
SRSF10	0.912544	V$STAT3_12, V$GR_02	0.912544
UTP3	0.910782	V$STAT3_12, V$GR_02	0.910782
KCNA2	0.905319	V$STAT3_12, V$GR_02	0.905319
BFSP1	0.89768	V$STAT3_12, V$GR_02	0.89768
TACO1	0.896359	V$STAT3_12, V$GR_02	0.896359
FOXA1	0.890074	V$STAT3_12, V$GR_02	0.890074
GTF2H3	0.888318	V$STAT3_12, V$GR_02	0.888318
FNDC3B	0.885407	V$STAT3_12, V$GR_02	0.885407
TARDBP	0.885003	V$STAT3_12, V$GR_02	0.885003
RFPL4A	0.879299	V$STAT3_12, V$GR_02	0.879299
ZDHHC9	0.877591	V$STAT3_12, V$GR_02	0.877591
ODC1	0.877173	V$STAT3_12, V$GR_02	0.877173
CELF4	0.87338	V$STAT3_12, V$GR_02	0.87338
DDX39B	0.871185	V$STAT3_12, V$GR_02	0.871185
ESF1	0.870454	V$STAT3_12, V$GR_02	0.870454
PHLDA2	0.868794	V$STAT3_12, V$GR_02	0.868794
DEFB1	0.865943	V$STAT3_12, V$GR_02	0.865943
GNPNAT1	0.865599	V$STAT3_12, V$GR_02	0.865599
MAPK14	0.861534	V$STAT3_12, V$GR_02	0.861534
TMTC4	0.861368	V$STAT3_12, V$GR_02	0.861368
COL5A3	0.857009	V$STAT3_12, V$GR_02	0.857009
MAPKAPK3	0.800261	V$STAT3_01, V$GR_02	0.800261
CSF2RB	0.800204	V$STAT3_01, V$GR_02	0.800204
BAIAP2L1	0		0
IFNGR1	0		0
YBX3	0		0
TOP2B	0		0
ITGA8	0		0
CLDND1	0		0
RAB10	0		0
ARCN1	0		0
DDHD1	0		0
CDS2	0		0
APOA4	0		0
ACAD10	0		0
SLC12A4	0		0
XPO5	0		0
FBXL12	0		0
TUBA4A	0		0
POMT1	0		0
PPAN	0		0
BZW2	0		0
LLPH	0		0
NPEPPS	0		0
NR1I3	0		0
METTL21A	0		0
RPL32	0		0
EAF2	0		0
CACNA2D1	0		0
GABPA	0		0
OXNAD1	0		0
CXCL13	0		0
SAMD8	0		0
RBPMS	0		0
F2RL2	0		0
CYB5D2	0		0
NPAS2	0		0
SNTB1	0		0
MYD88	0		0
NUDT4	0		0
PHYHD1	0		0
EID2	0		0
CALR	0		0
ELOVL2	0		0
PRR13	0		0

## Sheet: Tethering_GR_P65_P50_down DEGs
Genes	Score	Best module	Best score
PLEK	7.75401	V$GR_Q4, V$GR_02	2.78136
AZIN1	7.44991	V$GR_Q4, V$GR_02	3.60415
MT2A	7.38702	V$GR_Q4, V$GR_02	3.71275
BIRC3	6.5791	V$GR_Q4, V$GR_02	3.17002
CXCL2	6.53379	V$GR_Q4, V$GR_02	2.48874
SSR1	6.51562	V$GR_Q4, V$GR_02	3.04234
HSP90B1	6.13961	V$GR_Q4, V$GR_02	2.93725
MMP13	6.12347	V$GR_Q4, V$GR_02	2.88504
BTBD1	6.08771	V$GR_Q4, V$GR_02	2.6218
ATP1B1	6.01615	V$GR_Q4, V$GR_02	2.94902
SUGT1	5.77791	V$GR_Q4, V$GR_02	2.4743
RAB24	5.6415	V$GR_Q4, V$GR_02	2.74379
BCL6	5.52689	V$GR_Q4, V$GR_02	3.56351
DDX39B	5.48799	V$GR_Q4, V$GR_02	3.57687
ACAD10	5.47964	V$GR_Q4, V$GR_02	3.34142
SUCO	5.40794	V$GR_Q4, V$GR_02	3.54614
LGR4	5.39946	V$GR_Q4, V$GR_02	3.5563
SLC11A2	5.32685	V$GR_Q4, V$GR_02	3.4997
SERPINE1	5.26968	V$GR_Q4, V$GR_02	3.44239
HSPH1	5.2068	V$GR_Q4, V$GR_02	3.4105
G2E3	5.19102	V$GR_Q4, V$GR_02	1.93594
KCNJ13	5.15365	V$GR_Q4, V$GR_02	3.1316
RIOK1	5.13963	V$GR_Q4, V$GR_02	3.16281
ANKRD28	5.1134	V$GR_Q4, V$GR_02	3.37992
ALOX5AP	5.10405	V$GR_Q4, V$GR_02	3.30078
DEFB4A	5.05556	V$GR_Q4, V$GR_02	3.41354
SP100	5.02767	V$GR_Q4, V$GR_02	3.33573
SRM	4.99521	V$GR_Q4, V$GR_02	3.34113
LLPH	4.98682	V$GR_Q4, V$GR_02	3.18308
HSPA5	4.96319	V$GR_Q4, V$GR_02	3.27328
HIST1H1D	4.90741	V$GR_Q4, V$GR_02	3.90736
LRRN3	4.8845	V$GR_Q4, V$GR_02	3.40345
S100A9	4.87712	V$GR_Q4, V$GR_02	2.81662
ZFX	4.84015	V$GR_Q4, V$GR_02	1.72728
ROGDI	4.79037	V$GR_Q4, V$GR_02	3.81884
TYW3	4.78355	V$GR_Q4, V$GR_02	3.02243
MT1A	4.77687	V$GR_Q4, V$GR_02	2.96545
ZFAND5	4.74084	V$GR_Q4, V$GR_02	3.74851
SOD2	4.6657	V$GR_Q4, V$GR_02	3.66569
LITAF	4.65402	V$GR_Q4, V$GR_02	3.30946
VLDLR	4.59021	V$GR_Q4, V$GR_02	2.91697
ARHGAP1	4.58813	V$GR_Q4, V$GR_02	2.79199
FAM98A	4.57942	V$GR_Q4, V$GR_02	2.80191
SAMD8	4.54551	V$GR_Q4, V$GR_02	3.14019
VSIG4	4.54384	V$GR_Q4, V$GR_02	3.54017
TLK1	4.52191	V$GR_Q4, V$GR_02	3.13456
TOP2B	4.50035	V$GR_Q4, V$GR_02	2.74865
AMD1	4.4751	V$GR_Q4, V$GR_02	2.72974
CDC37L1	4.47276	V$GR_Q4, V$GR_02	3.1808
CD46	4.43438	V$GR_Q4, V$GR_02	2.46987
ODC1	4.35154	V$GR_Q4, V$GR_02	2.592
FOXA1	4.34719	V$GR_Q4, V$GR_02	3.17849
ARNTL	4.3445	V$GR_Q4, V$GR_02	3.34896
HDLBP	4.30217	V$GR_Q4, V$GR_02	3.30359
CAPRIN1	4.29726	V$GR_Q4, V$GR_02	2.65812
PHLDA2	4.29399	V$GR_Q4, V$GR_02	2.32569
RNPC3	4.27677	V$GR_Q4, V$GR_02	2.50279
ATP9A	4.17252	V$GR_Q4, V$GR_02	2.59569
GRK7	4.1133	V$GR_Q4, V$GR_02	2.30028
GART	4.1052	V$GR_Q4, V$GR_02	2.28093
PDE4B	4.08855	V$GR_Q4, V$GR_02	3.09524
PLA2G7	4.0611	V$GR_Q4, V$GR_02	2.65824
IGF1	4.00815	V$GR_Q4, V$GR_02	3.00949
ZNF280D	4.0059	V$GR_Q4, V$GR_02	2.99847
STYX	3.97292	V$GR_Q4, V$GR_02	2.5297
TM9SF4	3.85359	V$GR_Q4, V$GR_02	2.85501
ABHD17C	3.85029	V$GR_Q4, V$GR_02	2.10956
GSKIP	3.8251	V$GR_Q4, V$GR_02	2.50904
PHYHD1	3.80771	V$GR_Q4, V$GR_02	3.80771
TMTC4	3.7763	V$GR_Q4, V$GR_02	2.78413
MFSD6	3.76947	V$GR_Q4, V$GR_02	3.76947
GLCE	3.73781	V$GR_Q4, V$GR_02	2.67269
PLIN2	3.73042	V$GR_Q4, V$GR_02	3.73042
CSF2RB	3.71216	V$GR_Q4, V$GR_02	2.37523
B4GALT5	3.69198	V$GR_Q4, V$GR_02	2.7072
F2RL2	3.68711	V$GR_Q4, V$GR_02	2.68853
REEP5	3.68372	V$GR_Q4, V$GR_02	3.68372
ETV1	3.6356	V$GR_Q4, V$GR_02	2.64102
OSGEP	3.62477	V$GR_Q4, V$GR_02	3.62477
SERINC2	3.61888	V$GR_Q4, V$GR_02	3.61888
CLDND1	3.61192	V$GR_Q4, V$GR_02	1.88126
GNPNAT1	3.61029	V$GR_Q4, V$GR_02	3.61029
EPRS	3.57897	V$GR_Q4, V$GR_02	1.78968
ATG12	3.57071	V$GR_Q4, V$GR_02	3.57071
CGN	3.56684	V$GR_Q4, V$GR_02	3.56684
SEC61A1	3.54798	V$GR_Q4, V$GR_02	3.54798
BACE1	3.54137	V$GR_Q4, V$GR_02	2.49307
STC1	3.53387	V$GR_Q4, V$GR_02	2.38239
SLC12A4	3.5275	V$GR_Q4, V$GR_02	3.5275
TMED4	3.49348	V$GR_Q4, V$GR_02	3.49348
ZNF146	3.49346	V$GR_Q4, V$GR_02	3.49346
CALU	3.47131	V$GR_Q4, V$GR_02	2.15348
SLC1A1	3.44851	V$GR_Q4, V$GR_02	2.44993
INTS2	3.43844	V$GR_Q4, V$GR_02	3.43844
MYD88	3.39894	V$GR_Q4, V$GR_02	2.42564
CDKN1A	3.3989	V$GR_Q4, V$GR_02	3.3989
GMPR2	3.36641	V$GR_Q4, V$GR_02	2.36783
SLC30A10	3.36257	V$GR_Q4, V$GR_02	3.36257
PRNP	3.3393	V$GR_Q4, V$GR_02	3.3393
RFPL4A	3.33241	V$GR_Q4, V$GR_02	1.75483
FKTN	3.25014	V$GR_Q4, V$GR_02	1.71748
TMEM33	3.2065	V$GR_Q4, V$GR_02	3.2065
PDK3	3.20374	V$GR_Q4, V$GR_02	3.20374
HSP90AA1	3.15833	V$GR_Q4, V$GR_02	3.15833
SRRM2	3.15154	V$GR_Q4, V$GR_02	3.15154
TARDBP	3.15047	V$GR_Q4, V$GR_02	3.15047
CD163	3.13521	V$GR_Q4, V$GR_02	3.13521
CHRD	3.11564	V$GR_Q4, V$GR_02	3.11564
MTPN	3.09717	V$GR_Q4, V$GR_02	3.09717
CMPK1	3.09104	V$GR_Q4, V$GR_02	3.09104
HSPE1	3.08865	V$GR_Q4, V$GR_02	3.08865
NPAS2	3.08236	V$GR_Q4, V$GR_02	3.08236
TACO1	3.05136	V$GR_Q4, V$GR_02	1.87226
AMPD3	3.01075	V$GR_Q4, V$GR_02	3.01075
NR1I3	3.01047	V$GR_Q4, V$GR_02	1.65769
DAD1	2.99264	V$GR_Q4, V$GR_02	2.99264
RND3	2.97473	V$GR_Q4, V$GR_02	2.97473
EID2	2.96243	V$GR_Q4, V$GR_02	2.96243
PPIF	2.93501	V$GR_Q4, V$GR_02	2.93501
EEF1E1	2.92659	V$GR_Q4, V$GR_02	2.92659
SLC38A1	2.91977	V$GR_Q4, V$GR_02	2.91977
RNF138	2.90151	V$GR_Q4, V$GR_02	1.94114
NME1	2.88656	V$GR_Q4, V$GR_02	1.89442
NUS1	2.85722	V$GR_Q4, V$GR_02	2.85722
NCBP2	2.80752	V$GR_Q4, V$GR_02	2.80752
MAPK14	2.794	V$GR_Q4, V$GR_02	1.81024
TMEM167A	2.79001	V$GR_Q4, V$GR_02	2.79001
LYZ	2.77383	V$GR_Q4, V$GR_02	2.77383
NAA50	2.76058	V$GR_Q4, V$GR_02	2.76058
SKIL	2.7571	V$GR_Q4, V$GR_02	2.7571
ASPH	2.7387	V$GR_Q4, V$GR_02	2.7387
IL10RB	2.73468	V$GR_Q4, V$GR_02	2.73468
MAPK6	2.7173	V$GR_Q4, V$GR_02	2.7173
ITGA8	2.70086	V$GR_Q4, V$GR_02	2.70086
ACOT6	2.6904	V$GR_Q4, V$GR_02	2.6904
CKS2	2.6723	V$GR_Q4, V$GR_02	2.6723
MOGS	2.64123	V$GR_Q4, V$GR_02	2.64123
POGK	2.63352	V$GR_Q4, V$GR_02	2.63352
FKBP1B	2.61537	V$GR_Q4, V$GR_02	2.61537
CFLAR	2.60902	V$GR_Q4, V$GR_02	2.60902
BZW2	2.55785	V$GR_Q4, V$GR_02	1.60323
APOA4	2.55216	V$GR_Q4, V$GR_02	2.55216
DDHD1	2.48427	V$GR_Q4, V$GR_02	2.48427
VPS39	2.46903	V$GR_Q4, V$GR_02	2.46903
GTF2H3	2.46166	V$GR_Q4, V$GR_02	2.46166
RCBTB1	2.45692	V$GR_Q4, V$GR_02	2.45692
ESF1	2.44791	V$GR_Q4, V$GR_02	2.44791
BFSP1	2.42794	V$GR_Q4, V$GR_02	2.42794
CXXC5	2.42155	V$GR_Q4, V$GR_02	2.42155
KRT18	2.34717	V$GR_Q4, V$GR_02	2.34717
CPD	2.2576	V$GR_Q4, V$GR_02	2.2576
CDS2	2.20813	V$GR_Q4, V$GR_02	2.20813
CACNA2D1	2.19879	V$GR_Q4, V$GR_02	2.19879
SERPINB5	2.17042	V$GR_Q4, V$GR_02	2.17042
MDH1	2.0508	V$GR_Q4, V$GR_02	2.0508
KCNA2	2.04935	V$GR_Q4, V$GR_02	2.04935
BCAT1	2.00718	V$GR_Q4, V$GR_02	2.00718
LBP	1.9807	V$GR_Q4, V$GR_02	1.9807
MAPKAPK3	1.93729	V$GR_Q4, V$GR_02	1.93729
LEPR	1.91579	V$GR_Q4, V$GR_02	1.91579
CELF4	1.91271	V$GR_Q4, V$GR_02	1.91271
COL5A3	1.84002	V$GR_Q4, V$GR_02	1.84002
SRSF10	1.8294	V$GR_Q4, V$GR_02	1.8294
SBNO1	1.82927	V$GR_Q4, V$GR_02	1.82927
TXNDC5	1.78995	V$GR_Q4, V$GR_02	1.78995
POMT1	1.77037	V$GR_Q4, V$GR_02	1.77037
CHD1	1.7632	V$GR_Q4, V$GR_02	1.7632
NUDT15	1.72899	V$GR_Q4, V$GR_02	1.72899
MADCAM1	1.72828	V$GR_Q4, V$GR_02	1.72828
SLC2A8	1.69756	V$GR_Q4, V$GR_02	1.69756
ZDHHC9	1.6922	V$GR_Q4, V$GR_02	1.6922
NHP2	1.666	V$GR_Q4, V$GR_02	1.666
CRY1	1.65968	V$GR_Q4, V$GR_02	1.65968
RAB10	1.12996	V$GR_Q4, V$GR_02	1.12996
SCRN2	3.69883	V$NFKB1_06, V$GR_02	2.02566
CALR	3.55136	V$NFKB1_06, V$GR_02	1.79248
INTS8	3.26695	V$NFKB1_06, V$GR_02	1.69623
ST3GAL1	1.96513	V$NFKB1_06, V$GR_02	0.998601
RDX	4.15445	V$RELA_05, V$GR_02	1.74131
UNC119B	3.83342	V$RELA_05, V$GR_02	1.92003
GMDS	3.63175	V$RELA_05, V$GR_02	1.86102
CXCL13	6.74014	V$RELA_08, V$GR_Q6_01	2.61616
GADD45G	5.39558	V$RELA_08, V$GR_Q6_01	2.78745
PLLP	5.37698	V$RELA_08, V$GR_Q6_01	1.93753
FZD6	5.12772	V$RELA_08, V$GR_Q6_01	2.63631
JAK3	4.99257	V$RELA_08, V$GR_Q6_01	1.93131
ARF4	4.23598	V$RELA_08, V$GR_Q6_01	2.59749
GALNT2	3.86784	V$RELA_08, V$GR_Q6_01	1.78036
FNDC3B	3.51303	V$RELA_08, V$GR_Q6_01	1.82554
ARL1	2.81959	V$RELA_08, V$GR_Q6_01	1.86143
TUBA4A	2.66923	V$RELA_08, V$GR_Q6_01	2.66923
BAIAP2L1	0		0
IFNGR1	0		0
YBX3	0		0
ARCN1	0		0
XPO5	0		0
FBXL12	0		0
PPAN	0		0
UTP3	0		0
HOOK1	0		0
NPEPPS	0		0
METTL21A	0		0
RPL32	0		0
EAF2	0		0
TIFA	0		0
GABPA	0		0
OXNAD1	0		0
RBPMS	0		0
CYB5D2	0		0
SNTB1	0		0
NUDT4	0		0
ELOVL2	0		0
PRR13	0		0

## Sheet: Composite_GR_STAT5_up DEGs
Genes	Score	Best module	Best score
FKBP1B	4.81592	V$STAT5A_04, V$GR_02	3.00561
HIST1H1D	4.71611	V$STAT5A_04, V$GR_02	2.93692
SEC61A1	4.52489	V$STAT5A_04, V$GR_02	2.72743
CALR	4.485	V$STAT5A_04, V$GR_02	2.73939
BCL6	4.41766	V$STAT5A_04, V$GR_02	2.60659
ZFAND5	4.41691	V$STAT5A_04, V$GR_02	2.53644
GSKIP	4.38821	V$STAT5A_04, V$GR_02	2.61172
ATG12	4.36482	V$STAT5A_04, V$GR_02	2.67673
IGF1	4.32286	V$STAT5A_04, V$GR_02	2.63074
LRRN3	4.28374	V$STAT5A_04, V$GR_02	2.5829
PLA2G7	4.27697	V$STAT5A_04, V$GR_02	2.54534
GNPNAT1	4.26077	V$STAT5A_04, V$GR_02	2.64619
NUS1	4.20703	V$STAT5A_04, V$GR_02	2.54232
CXXC5	4.164	V$STAT5A_04, V$GR_02	2.34259
FAM98A	4.16319	V$STAT5A_04, V$GR_02	2.50891
ZFX	4.10398	V$STAT5A_04, V$GR_02	2.36532
ETV1	4.07032	V$STAT5A_04, V$GR_02	2.6981
ASPH	3.98411	V$STAT5A_04, V$GR_02	2.78343
EID2	3.84531	V$STAT5A_04, V$GR_02	2.44798
FZD6	3.82209	V$STAT5A_04, V$GR_02	2.08583
FOXA1	3.73592	V$STAT5A_04, V$GR_02	1.99403
CDC37L1	3.73332	V$STAT5A_04, V$GR_02	2.04538
PRNP	3.66743	V$STAT5A_04, V$GR_02	1.85536
HSPH1	3.62399	V$STAT5A_04, V$GR_02	2.13974
LITAF	3.60202	V$STAT5A_04, V$GR_02	2.61039
TMEM167A	3.57602	V$STAT5A_03, V$GR_02	1.84053
GTF2H3	3.57	V$STAT5A_03, V$GR_02	1.83606
CD163	3.54762	V$STAT5A_04, V$GR_02	1.9958
CDS2	3.53178	V$STAT5A_04, V$GR_02	2.53987
SOD2	3.52163	V$STAT5A_04, V$GR_02	1.7621
SLC38A1	3.51458	V$STAT5A_03, V$GR_02	1.76831
GART	3.48688	V$STAT5A_04, V$GR_02	1.95291
RFPL4A	3.4744	V$STAT5A_03, V$GR_02	1.75426
RND3	3.37823	V$STAT5A_04, V$GR_02	1.75105
INTS2	3.33872	V$STAT5A_04, V$GR_02	1.71998
TYW3	3.32925	V$STAT5A_04, V$GR_02	1.96127
CHD1	3.20532	V$STAT5A_04, V$GR_02	1.98393
RNF138	3.18276	V$STAT5A_04, V$GR_02	1.6982
STC1	3.16999	V$STAT5A_04, V$GR_02	1.6645
SERINC2	3.09753	V$STAT5A_04, V$GR_02	1.78776
RIOK1	3.02571	V$STAT5A_04, V$GR_02	1.75004
ANKRD28	2.97172	V$STAT5A_04, V$GR_02	1.86516
HSPA5	2.95076	V$STAT5A_03, V$GR_02	1.49404
ROGDI	2.90163	V$STAT5A_04, V$GR_02	1.92544
SERPINB5	2.87589	V$STAT5A_04, V$GR_02	1.89942
REEP5	2.79802	V$STAT5A_04, V$GR_02	1.82155
OSGEP	2.79543	V$STAT5A_04, V$GR_02	1.8178
TLK1	2.79529	V$STAT5A_03, V$GR_02	1.79538
SKIL	2.77856	V$STAT5A_04, V$GR_02	1.80716
CDKN1A	2.73583	V$STAT5A_04, V$GR_02	1.74475
TMEM33	2.72913	V$STAT5A_03, V$GR_02	1.72922
TMED4	2.72866	V$STAT5A_04, V$GR_02	1.75898
RNPC3	2.72591	V$STAT5A_03, V$GR_02	1.72616
MAPK6	2.7059	V$STAT5A_03, V$GR_02	1.7059
ITGA8	2.69579	V$STAT5A_04, V$GR_02	2.69579
BACE1	2.69353	V$STAT5A_04, V$GR_02	1.70227
ARF4	2.27947	V$STAT5A_03, V$GR_02	1.27972
ARHGAP1	1.89166	V$STAT5A_03, V$GR_02	1.89166
TM9SF4	1.86238	V$STAT5A_03, V$GR_02	1.86238
AZIN1	1.85027	V$STAT5A_03, V$GR_02	1.85027
RAB24	1.83873	V$STAT5A_03, V$GR_02	1.83873
SRSF10	1.83397	V$STAT5A_03, V$GR_02	1.83397
SSR1	1.83347	V$STAT5A_03, V$GR_02	1.83347
SLC30A10	1.82909	V$STAT5A_03, V$GR_02	1.82909
VLDLR	1.80619	V$STAT5A_03, V$GR_02	1.80619
GALNT2	1.8055	V$STAT5A_03, V$GR_02	1.8055
FKTN	1.8013	V$STAT5A_03, V$GR_02	1.8013
BIRC3	1.80068	V$STAT5A_03, V$GR_02	1.80068
CALU	1.80068	V$STAT5A_03, V$GR_02	1.80068
DEFB1	1.79816	V$STAT5A_03, V$GR_02	1.79816
PDK3	1.79571	V$STAT5A_03, V$GR_02	1.79571
LGR4	1.79518	V$STAT5A_03, V$GR_02	1.79518
NME1	1.79438	V$STAT5A_03, V$GR_02	1.79438
MT1A	1.79325	V$STAT5A_03, V$GR_02	1.79325
LLPH	1.79278	V$STAT5A_03, V$GR_02	1.79278
TMTC4	1.78921	V$STAT5A_03, V$GR_02	1.78921
ABHD17C	1.78705	V$STAT5A_03, V$GR_02	1.78705
SERPINE1	1.78615	V$STAT5A_03, V$GR_02	1.78615
KCNJ13	1.78525	V$STAT5A_03, V$GR_02	1.78525
SP100	1.78193	V$STAT5A_03, V$GR_02	1.78193
AMPD3	1.78017	V$STAT5A_03, V$GR_02	1.78017
HSPE1	1.77859	V$STAT5A_03, V$GR_02	1.77859
BTBD1	1.77795	V$STAT5A_03, V$GR_02	1.77795
JAK3	1.77562	V$STAT5A_03, V$GR_02	1.77562
STYX	1.77434	V$STAT5A_03, V$GR_02	1.77434
UNC119B	1.76836	V$STAT5A_03, V$GR_02	1.76836
NUDT15	1.76696	V$STAT5A_03, V$GR_02	1.76696
CAPRIN1	1.7663	V$STAT5A_03, V$GR_02	1.7663
EAF2	1.76335	V$STAT5A_03, V$GR_02	1.76335
SUGT1	1.76286	V$STAT5A_03, V$GR_02	1.76286
SRRM2	1.76185	V$STAT5A_03, V$GR_02	1.76185
TIFA	1.75676	V$STAT5A_03, V$GR_02	1.75676
TARDBP	1.75396	V$STAT5A_03, V$GR_02	1.75396
TOP2B	1.75387	V$STAT5A_03, V$GR_02	1.75387
ZNF280D	1.75092	V$STAT5A_03, V$GR_02	1.75092
CXCL2	1.7494	V$STAT5A_03, V$GR_02	1.7494
LYZ	1.74741	V$STAT5A_03, V$GR_02	1.74741
PLLP	1.74258	V$STAT5A_03, V$GR_02	1.74258
SLC11A2	1.7362	V$STAT5A_03, V$GR_02	1.7362
ATP1B1	1.73437	V$STAT5A_03, V$GR_02	1.73437
SUCO	1.73386	V$STAT5A_03, V$GR_02	1.73386
SBNO1	1.73367	V$STAT5A_03, V$GR_02	1.73367
DAD1	1.7331	V$STAT5A_03, V$GR_02	1.7331
TACO1	1.72984	V$STAT5A_03, V$GR_02	1.72984
NHP2	1.72813	V$STAT5A_03, V$GR_02	1.72813
ALOX5AP	1.72361	V$STAT5A_03, V$GR_02	1.72361
PDE4B	1.72261	V$STAT5A_03, V$GR_02	1.72261
YBX3	1.72153	V$STAT5A_03, V$GR_02	1.72153
G2E3	1.72081	V$STAT5A_03, V$GR_02	1.72081
SLC2A8	1.71078	V$STAT5A_03, V$GR_02	1.71078
BZW2	1.70935	V$STAT5A_03, V$GR_02	1.70935
ARNTL	1.70767	V$STAT5A_03, V$GR_02	1.70767
GLCE	1.70675	V$STAT5A_03, V$GR_02	1.70675
PLEK	1.70215	V$STAT5A_03, V$GR_02	1.70215
CRY1	1.70196	V$STAT5A_03, V$GR_02	1.70196
ODC1	1.7009	V$STAT5A_03, V$GR_02	1.7009
CELF4	1.70009	V$STAT5A_03, V$GR_02	1.70009
CPD	1.69892	V$STAT5A_03, V$GR_02	1.69892
FBXL12	1.69823	V$STAT5A_03, V$GR_02	1.69823
ACOT6	1.69251	V$STAT5A_03, V$GR_02	1.69251
B4GALT5	1.69168	V$STAT5A_03, V$GR_02	1.69168
HSP90B1	1.69132	V$STAT5A_03, V$GR_02	1.69132
CHRD	1.69099	V$STAT5A_03, V$GR_02	1.69099
SRM	1.69022	V$STAT5A_03, V$GR_02	1.69022
MAPKAPK3	1.69004	V$STAT5A_03, V$GR_02	1.69004
PLIN2	1.66964	V$STAT5A_03, V$GR_02	1.66964
GRK7	1.66885	V$STAT5A_03, V$GR_02	1.66885
NAA50	1.6565	V$STAT5A_03, V$GR_02	1.6565
CMPK1	1.65613	V$STAT5A_03, V$GR_02	1.65613
PHLDA2	1.65592	V$STAT5A_03, V$GR_02	1.65592
EEF1E1	1.64906	V$STAT5A_03, V$GR_02	1.64906
F2RL2	1.63882	V$STAT5A_03, V$GR_02	1.63882
OXNAD1	1.63819	V$STAT5A_03, V$GR_02	1.63819
ARL1	1.63756	V$STAT5A_03, V$GR_02	1.63756
CGN	1.63258	V$STAT5A_03, V$GR_02	1.63258
MYD88	1.63011	V$STAT5A_03, V$GR_02	1.63011
HDLBP	1.6097	V$STAT5A_03, V$GR_02	1.6097
ATP9A	1.59642	V$STAT5A_03, V$GR_02	1.59642
BFSP1	1.59433	V$STAT5A_03, V$GR_02	1.59433
LBP	1.58042	V$STAT5A_03, V$GR_02	1.58042
MDH1	1.58029	V$STAT5A_03, V$GR_02	1.58029
PHYHD1	1.57615	V$STAT5A_03, V$GR_02	1.57615
RDX	1.57475	V$STAT5A_03, V$GR_02	1.57475
AMD1	1.57455	V$STAT5A_03, V$GR_02	1.57455
DDHD1	1.55991	V$STAT5A_03, V$GR_02	1.55991
MFSD6	1.55637	V$STAT5A_03, V$GR_02	1.55637
SAMD8	1.55119	V$STAT5A_03, V$GR_02	1.55119
CKS2	1.54648	V$STAT5A_03, V$GR_02	1.54648
CD46	1.52786	V$STAT5A_03, V$GR_02	1.52786
ZNF146	1.507	V$STAT5A_03, V$GR_02	1.507
METTL21A	1.50587	V$STAT5A_03, V$GR_02	1.50587
EPRS	1.50537	V$STAT5A_03, V$GR_02	1.50537
KRT18	1.4846	V$STAT5A_03, V$GR_02	1.4846
NR1I3	1.48038	V$STAT5A_03, V$GR_02	1.48038
VPS39	1.43715	V$STAT5A_03, V$GR_02	1.43715
CSF2RB	1.4343	V$STAT5A_03, V$GR_02	1.4343
SLC1A1	1.42269	V$STAT5A_03, V$GR_02	1.42269
CXCL13	1.40174	V$STAT5A_03, V$GR_02	1.40174
TXNDC5	1.40065	V$STAT5A_03, V$GR_02	1.40065
NPAS2	1.39988	V$STAT5A_03, V$GR_02	1.39988
MMP13	1.39588	V$STAT5A_03, V$GR_02	1.39588
GMDS	1.36955	V$STAT5A_03, V$GR_02	1.36955
MTPN	1.35822	V$STAT5A_03, V$GR_02	1.35822
CFLAR	1.34853	V$STAT5A_03, V$GR_02	1.34853
VSIG4	1.33773	V$STAT5A_03, V$GR_02	1.33773
PPAN	1.27948	V$STAT5A_03, V$GR_02	1.27948
UTP3	1.27867	V$STAT5A_03, V$GR_02	1.27867
DDX39B	1.27792	V$STAT5A_03, V$GR_02	1.27792
SLC12A4	1.18013	V$STAT5A_03, V$GR_02	1.18013
POGK	1.15875	V$STAT5A_03, V$GR_02	1.15875
INTS8	1.14256	V$STAT5A_03, V$GR_02	1.14256
TUBA4A	1.13618	V$STAT5A_03, V$GR_02	1.13618
BCAT1	1.09646	V$STAT5A_03, V$GR_02	1.09646
RCBTB1	1.09417	V$STAT5A_03, V$GR_02	1.09417
NPEPPS	1.03761	V$STAT5A_03, V$GR_02	1.03761
MT2A	1.02982	V$STAT5A_03, V$GR_02	1.02982
KCNA2	1.02587	V$STAT5A_03, V$GR_02	1.02587
MOGS	1.02553	V$STAT5A_03, V$GR_02	1.02553
MADCAM1	1.01694	V$STAT5A_03, V$GR_02	1.01694
ESF1	1.01549	V$STAT5A_03, V$GR_02	1.01549
S100A9	1.01437	V$STAT5A_03, V$GR_02	1.01437
GABPA	1.01012	V$STAT5A_03, V$GR_02	1.01012
SCRN2	1.00832	V$STAT5A_03, V$GR_02	1.00832
IL10RB	1.00171	V$STAT5A_03, V$GR_02	1.00171
CLDND1	0.999685	V$STAT5A_03, V$GR_02	0.999685
GMPR2	0.999685	V$STAT5A_03, V$GR_02	0.999685
FNDC3B	0.999035	V$STAT5A_03, V$GR_02	0.999035
ELOVL2	0.999035	V$STAT5A_03, V$GR_02	0.999035
APOA4	0.998945	V$STAT5A_03, V$GR_02	0.998945
HOOK1	0.998513	V$STAT5A_03, V$GR_02	0.998513
PRR13	0.99831	V$STAT5A_03, V$GR_02	0.99831
PPIF	0.992564	V$STAT5A_03, V$GR_02	0.992564
NCBP2	0.992564	V$STAT5A_03, V$GR_02	0.992564
XPO5	0.992564	V$STAT5A_03, V$GR_02	0.992564
GADD45G	0.992249	V$STAT5A_03, V$GR_02	0.992249
ACAD10	0.991881	V$STAT5A_03, V$GR_02	0.991881
MAPK14	0.991634	V$STAT5A_03, V$GR_02	0.991634
ZDHHC9	0.990762	V$STAT5A_03, V$GR_02	0.990762
LEPR	0.990672	V$STAT5A_03, V$GR_02	0.990672
ST3GAL1	0.977121	V$STAT5A_03, V$GR_02	0.977121
RAB10	0.97647	V$STAT5A_03, V$GR_02	0.97647
COL5A3	0.976066	V$STAT5A_03, V$GR_02	0.976066
CACNA2D1	0.975814	V$STAT5A_03, V$GR_02	0.975814
RBPMS	0.975814	V$STAT5A_03, V$GR_02	0.975814
POMT1	0.974915	V$STAT5A_03, V$GR_02	0.974915
HSP90AA1	0.974033	V$STAT5A_03, V$GR_02	0.974033
BAIAP2L1	0		0
IFNGR1	0		0
ARCN1	0		0
RPL32	0		0
CYB5D2	0		0
SNTB1	0		0
NUDT4	0		0

## Sheet: Composite_GR_AP1_down DEGs
Genes	Score	Best module	Best score
ACOX1	6.21875	V$GR_01, V$AP1_01	2.63602
LONRF1	2.46254	V$GR_01, V$AP1_01	2.46254
HIF1A	2.42102	V$GR_01, V$AP1_01	2.42102
TMEFF1	2.4097	V$GR_01, V$AP1_01	2.4097
ATP1A2	2.3779	V$GR_01, V$AP1_01	2.3779
ADD3	2.33692	V$GR_01, V$AP1_01	2.33692
ARHGAP11A	2.30918	V$GR_01, V$AP1_01	2.30918
ASRGL1	2.27063	V$GR_01, V$AP1_01	2.27063
FDFT1	2.22522	V$GR_01, V$AP1_01	2.22522
SH3BGR	2.20383	V$GR_01, V$AP1_01	2.20383
TXNRD1	2.20105	V$GR_01, V$AP1_01	2.20105
SGCB	2.1442	V$GR_01, V$AP1_01	2.1442
INSR	2.00005	V$GR_01, V$AP1_01	2.00005
CCNG2	1.96606	V$GR_01, V$AP1_01	1.96606
NUCKS1	1.91595	V$GR_01, V$AP1_01	1.91595
PLCG1	1.80689	V$GR_01, V$AP1_01	1.80689
MBOAT1	1.78042	V$GR_01, V$AP1_01	1.78042
NID2	1.70926	V$GR_01, V$AP1_01	1.70926
ZDHHC7	1.68028	V$GR_01, V$AP1_01	1.68028
MARCH5	1.65579	V$GR_01, V$AP1_01	1.65579
MEOX2	1.65365	V$GR_01, V$AP1_01	1.65365
ATIC	1.64314	V$GR_01, V$AP1_01	1.64314
MYLK	1.63626	V$GR_01, V$AP1_01	1.63626
CLUAP1	1.60554	V$GR_01, V$AP1_01	1.60554
BEX5	1.60398	V$GR_01, V$AP1_01	1.60398
MXRA5	1.5877	V$GR_01, V$AP1_01	1.5877
RARRES1	1.57819	V$GR_01, V$AP1_01	1.57819
ISG15	1.55149	V$GR_01, V$AP1_01	1.55149
HEATR1	1.5498	V$GR_01, V$AP1_01	1.5498
CCK	1.51079	V$GR_01, V$AP1_01	1.51079
AP1M1	1.51003	V$GR_01, V$AP1_01	1.51003
GRB7	1.48427	V$GR_01, V$AP1_01	1.48427
SHISA2	0.889434	V$GR_01, V$AP1_01	0.889434
NMRK1	0.852124	V$GR_01, V$AP1_01	0.852124
FASN	0.819977	V$GR_01, V$AP1_01	0.819977
SMC6	8.551	V$GR_Q6, V$GR_Q6_02	4.75665
ASB13	8.37723	V$GR_Q6, V$GR_Q6_02	5.19635
GM2A	8.23503	V$GR_Q6, V$GR_Q6_02	4.41632
WLS	8.17117	V$GR_Q6, V$GR_Q6_02	4.56471
ENO4	8.17117	V$GR_Q6, V$GR_Q6_02	3.7059
ACSL3	8.15633	V$GR_Q6, V$GR_Q6_02	3.45217
PBLD	7.89845	V$GR_Q6, V$GR_Q6_02	3.7279
MAP2K6	7.87561	V$GR_Q6, V$GR_Q6_02	4.60846
IFI27	7.76568	V$GR_Q6, V$GR_Q6_02	4.42126
AKR1C1	7.71084	V$GR_Q6, V$GR_Q6_02	3.56066
FETUB	7.63561	V$GR_Q6, V$GR_Q6_02	4.15264
GBP1	7.45657	V$GR_Q6, V$GR_Q6_02	4.57343
HDDC2	7.34095	V$GR_Q6, V$GR_Q6_02	3.68772
ARFGEF1	7.3177	V$GR_Q6, V$GR_Q6_02	4.61127
EVA1A	7.30723	V$GR_Q6, V$GR_Q6_02	3.94644
B2M	7.30709	V$GR_Q6, V$GR_Q6_02	4.41348
ADAMTS2	7.2527	V$GR_Q6, V$GR_Q6_02	5.0323
PRKD1	7.24861	V$GR_Q6, V$GR_Q6_02	5.30042
FMOD	7.23824	V$GR_Q6, V$GR_Q6_02	3.44454
TAT	7.12712	V$GR_Q6, V$GR_Q6_02	4.12519
CTSO	7.10691	V$GR_Q6, V$GR_Q6_02	3.26191
UGT1A6	7.08027	V$GR_Q6, V$GR_Q6_02	4.20258
VTN	7.05193	V$GR_Q6, V$GR_Q6_02	4.61432
PBK	7.02697	V$GR_Q6, V$GR_Q6_02	4.57066
SIDT1	7.01854	V$GR_Q6, V$GR_Q6_02	4.07565
AACS	6.991	V$GR_Q6, V$GR_Q6_02	3.82091
SERPINA5	6.97811	V$GR_Q6, V$GR_Q6_02	3.39389
TM4SF5	6.94027	V$GR_Q6, V$GR_Q6_02	3.43205
ANXA2	6.92752	V$GR_Q6, V$GR_Q6_02	4.0963
AMBN	6.89614	V$GR_Q6, V$GR_Q6_02	4.45136
GRHPR	6.89399	V$GR_Q6, V$GR_Q6_02	4.21934
UBC	6.86893	V$GR_Q6, V$GR_Q6_02	4.45201
LMO3	6.85333	V$GR_Q6, V$GR_Q6_02	3.62059
IFI44L	6.82929	V$GR_Q6, V$GR_Q6_02	3.37609
SLC25A4	6.81537	V$GR_Q6, V$GR_Q6_02	4.73109
CTSH	6.81034	V$GR_Q6, V$GR_Q6_02	4.49766
KLKB1	6.76738	V$GR_Q6, V$GR_Q6_02	3.91054
SYNM	6.74891	V$GR_Q6, V$GR_Q6_02	4.20259
MME	6.73557	V$GR_Q6, V$GR_Q6_02	3.6189
IGFBP2	6.71613	V$GR_Q6, V$GR_Q6_02	4.50124
ALDH4A1	6.7064	V$GR_Q6, V$GR_Q6_02	3.58007
DPYS	6.70428	V$GR_Q6, V$GR_Q6_02	4.31963
GLYATL3	6.67971	V$GR_Q6, V$GR_Q6_02	3.53845
COLEC11	6.6756	V$GR_Q6, V$GR_Q6_02	3.6036
ANGPT1	6.66026	V$GR_Q6, V$GR_Q6_02	4.36704
LPAR3	6.64294	V$GR_Q6, V$GR_Q6_02	3.51021
MAT1A	6.64243	V$GR_Q6, V$GR_Q6_02	3.53884
BEX4	6.62494	V$GR_Q6, V$GR_Q6_02	4.20331
SERPINA6	6.58339	V$GR_Q6, V$GR_Q6_02	3.53025
XYLB	6.55192	V$GR_Q6, V$GR_Q6_02	4.49729
PHKB	6.54153	V$GR_Q6, V$GR_Q6_02	3.55641
PAM	6.51959	V$GR_Q6, V$GR_Q6_02	3.5534
ABCA8	6.51652	V$GR_Q6, V$GR_Q6_02	3.51775
PARD3B	6.50941	V$GR_Q6, V$GR_Q6_02	3.33828
CLDN11	6.49514	V$GR_Q6, V$GR_Q6_02	3.53021
PSME2	6.48717	V$GR_Q6, V$GR_Q6_02	3.31363
ADH4	6.48331	V$GR_Q6, V$GR_Q6_02	3.55341
SYBU	6.47062	V$GR_Q6, V$GR_Q6_02	3.42857
ANGPTL4	6.46447	V$GR_Q6, V$GR_Q6_02	3.76231
NISCH	6.44858	V$GR_Q6, V$GR_Q6_02	3.40903
OAS1	6.44231	V$GR_Q6, V$GR_Q6_02	3.3577
PLP1	6.43458	V$GR_Q6, V$GR_Q6_02	4.56946
DDX58	6.43104	V$GR_Q6, V$GR_Q6_02	3.56465
PPARGC1A	6.42438	V$GR_Q6, V$GR_Q6_02	4.04051
OGN	6.42086	V$GR_Q6, V$GR_Q6_02	3.51829
APOA2	6.40674	V$GR_Q6, V$GR_Q6_02	3.54417
PIPOX	6.4042	V$GR_Q6, V$GR_Q6_02	3.68408
SSPN	6.3878	V$GR_Q6, V$GR_Q6_02	3.61019
FAM151A	6.37502	V$GR_Q6, V$GR_Q6_02	3.48554
NT5C3A	6.30243	V$GR_Q6, V$GR_Q6_02	3.40085
PER2	6.29047	V$GR_Q6, V$GR_Q6_02	4.07038
GRHL2	6.28869	V$GR_Q6, V$GR_Q6_02	4.42993
RHBDD3	6.26399	V$GR_Q6, V$GR_Q6_02	3.04338
GSTA2	6.2336	V$GR_Q6, V$GR_Q6_02	3.4216
WFDC1	6.22787	V$GR_Q6, V$GR_Q6_02	4.10903
KLF11	6.21216	V$GR_Q6, V$GR_Q6_02	3.57825
IGFBP3	6.20867	V$GR_Q6, V$GR_Q6_02	3.80911
CAND2	6.19969	V$GR_Q6, V$GR_Q6_02	3.46086
RAB35	6.16857	V$GR_Q6, V$GR_Q6_02	3.15915
HSD3B1	6.16447	V$GR_Q6, V$GR_Q6_02	3.21198
FAM214A	6.15057	V$GR_Q6, V$GR_Q6_02	3.51524
SYNE1	6.13674	V$GR_Q6, V$GR_Q6_02	3.54415
TMEM9	6.06829	V$GR_Q6, V$GR_Q6_02	3.5454
WBP1L	6.0644	V$GR_Q6, V$GR_Q6_02	3.11424
CNTN4	6.05933	V$GR_Q6, V$GR_Q6_02	4.43651
SORT1	6.0385	V$GR_Q6, V$GR_Q6_02	3.52574
ZC3HAV1	6.02993	V$GR_Q6, V$GR_Q6_02	3.17314
SLCO1B3	6.02641	V$GR_Q6, V$GR_Q6_02	3.41637
DBP	6.01644	V$GR_Q6, V$GR_Q6_02	3.50024
ZNF12	6.00992	V$GR_Q6, V$GR_Q6_02	3.41258
TFPI2	6.0097	V$GR_Q6, V$GR_Q6_02	3.15668
PIK3IP1	5.99523	V$GR_Q6, V$GR_Q6_02	3.77263
PTPRM	5.98508	V$GR_Q6, V$GR_Q6_02	4.26599
MAOB	5.97955	V$GR_Q6, V$GR_Q6_02	3.49274
ATP6V1H	5.97403	V$GR_Q6, V$GR_Q6_02	3.04488
FRMD6	5.96609	V$GR_Q6, V$GR_Q6_02	3.61536
PSAT1	5.94737	V$GR_Q6, V$GR_Q6_02	3.01244
EFNA1	5.93096	V$GR_Q6, V$GR_Q6_02	3.58045
HOMER1	5.92917	V$GR_Q6, V$GR_Q6_02	3.13979
PIR	5.91994	V$GR_Q6, V$GR_Q6_02	3.3593
SH2D1A	5.89845	V$GR_Q6, V$GR_Q6_02	3.49722
PSMB9	5.88104	V$GR_Q6, V$GR_Q6_02	3.16849
NTPCR	5.87836	V$GR_Q6, V$GR_Q6_02	3.17578
WDR76	5.87315	V$GR_Q6, V$GR_Q6_02	3.52019
STMN1	5.87209	V$GR_Q6, V$GR_Q6_02	3.63843
RPS15	5.8658	V$GR_Q6, V$GR_Q6_02	3.74867
BLNK	5.85884	V$GR_Q6, V$GR_Q6_02	3.49248
GARNL3	5.85345	V$GR_Q6, V$GR_Q6_02	3.51732
GPALPP1	5.85009	V$GR_Q6, V$GR_Q6_02	3.49947
PUM1	5.8458	V$GR_Q6, V$GR_Q6_02	3.47076
ARSD	5.83902	V$GR_Q6, V$GR_Q6_02	3.43664
MGST3	5.83861	V$GR_Q6, V$GR_Q6_02	3.49582
CREBRF	5.83633	V$GR_Q6, V$GR_Q6_02	3.54253
CPPED1	5.80119	V$GR_Q6, V$GR_Q6_02	4.11432
ZNFX1	5.75668	V$GR_Q6, V$GR_Q6_02	4.03016
COPG2	5.74577	V$GR_Q6, V$GR_Q6_02	3.36469
TTC38	5.74251	V$GR_Q6, V$GR_Q6_02	3.76299
TGFBI	5.70719	V$GR_Q6, V$GR_Q6_02	2.94969
ANKRD13C	5.70164	V$GR_Q6, V$GR_Q6_02	3.28992
CD27	5.68584	V$GR_Q6, V$GR_Q6_02	3.3586
TERF1	5.68162	V$GR_Q6, V$GR_Q6_02	3.35169
ACOX2	5.66728	V$GR_Q6, V$GR_Q6_02	3.38089
USP2	5.66239	V$GR_Q6, V$GR_Q6_02	3.25693
BTG4	5.65571	V$GR_Q6, V$GR_Q6_02	3.49801
LPIN1	5.61969	V$GR_Q6, V$GR_Q6_02	3.12552
SH3YL1	5.61433	V$GR_Q6, V$GR_Q6_02	3.56297
PRSS23	5.59645	V$GR_Q6, V$GR_Q6_02	3.20831
RABGAP1L	5.57485	V$GR_Q6, V$GR_Q6_02	3.62337
HOGA1	5.55868	V$GR_Q6, V$GR_Q6_02	3.41035
CRISPLD1	5.55505	V$GR_Q6, V$GR_Q6_02	3.34679
TM7SF2	5.54923	V$GR_Q6, V$GR_Q6_02	3.47397
THY1	5.54877	V$GR_Q6, V$GR_Q6_02	3.37608
FBXO32	5.54102	V$GR_Q6, V$GR_Q6_02	3.5676
STRIP2	5.51957	V$GR_Q6, V$GR_Q6_02	3.38702
CCL8	5.50472	V$GR_Q6, V$GR_Q6_02	3.46177
NR5A2	5.50268	V$GR_Q6, V$GR_Q6_02	3.48014
ASPA	5.49874	V$GR_Q6, V$GR_Q6_02	2.77379
CENPF	5.49202	V$GR_Q6, V$GR_Q6_02	3.53236
MPDZ	5.49179	V$GR_Q6, V$GR_Q6_02	3.36873
CLDN14	5.48027	V$GR_Q6, V$GR_Q6_02	3.21769
YIPF1	5.47633	V$GR_Q6, V$GR_Q6_02	3.4137
CLDN16	5.40776	V$GR_Q6, V$GR_Q6_02	3.43915
GAS1	5.40151	V$GR_Q6, V$GR_Q6_02	3.16822
PLSCR1	5.39209	V$GR_Q6, V$GR_Q6_02	3.235
MVK	5.38843	V$GR_Q6, V$GR_Q6_02	3.44188
DNPH1	5.38775	V$GR_Q6, V$GR_Q6_02	3.50626
RBM3	5.37006	V$GR_Q6, V$GR_Q6_02	3.47306
DFFA	5.36775	V$GR_Q6, V$GR_Q6_02	2.92653
CHD6	5.32657	V$GR_Q6, V$GR_Q6_02	3.29307
GPNMB	5.30341	V$GR_Q6, V$GR_Q6_02	3.60456
CREG1	5.28921	V$GR_Q6, V$GR_Q6_02	3.47709
ADCY8	5.28674	V$GR_Q6, V$GR_Q6_02	3.56238
KNG1	5.26338	V$GR_Q6, V$GR_Q6_02	3.54352
ECHDC3	5.22619	V$GR_Q6, V$GR_Q6_02	3.41114
FAM76A	5.22462	V$GR_Q6, V$GR_Q6_02	3.44406
HERC6	5.21718	V$GR_Q6, V$GR_Q6_02	3.54114
PGM5	5.21352	V$GR_Q6, V$GR_Q6_02	3.07439
RCN2	5.21247	V$GR_Q6, V$GR_Q6_02	3.61433
RSAD2	5.19984	V$GR_Q6, V$GR_Q6_02	3.22212
TRIM55	5.16967	V$GR_Q6, V$GR_Q6_02	3.48967
TBR1	5.16791	V$GR_Q6, V$GR_Q6_02	3.45224
HAAO	5.16783	V$GR_Q6, V$GR_Q6_02	3.50397
CDH11	5.15123	V$GR_Q6, V$GR_Q6_02	3.21031
RADIL	5.14863	V$GR_Q6, V$GR_Q6_02	2.72427
ECM2	5.14696	V$GR_Q6, V$GR_Q6_02	3.36862
CYP7A1	5.09921	V$GR_Q6, V$GR_Q6_02	3.47955
FYN	5.08801	V$GR_Q6, V$GR_Q6_02	3.34106
STARD13	5.07183	V$GR_Q6, V$GR_Q6_02	3.45013
IFIT1	5.03342	V$GR_Q6, V$GR_Q6_02	3.32563
TMEM59	5.02766	V$GR_Q6, V$GR_Q6_02	3.15441
PHGDH	5.02559	V$GR_Q6, V$GR_Q6_02	3.54624
FN3KRP	4.99488	V$GR_Q6, V$GR_Q6_02	2.63217
SAT2	4.99083	V$GR_Q6, V$GR_Q6_02	3.32298
EFEMP2	4.96868	V$GR_Q6, V$GR_Q6_02	2.59142
EIF4H	4.96858	V$GR_Q6, V$GR_Q6_02	3.38181
WEE1	4.95311	V$GR_Q6, V$GR_Q6_02	2.61435
HAMP	4.87858	V$GR_Q6, V$GR_Q6_02	3.32045
BTG1	4.84018	V$GR_Q6, V$GR_Q6_02	3.27893
CXCL16	4.81668	V$GR_Q6, V$GR_Q6_02	3.14173
USP18	4.78181	V$GR_Q6, V$GR_Q6_02	3.11375
HRG	4.77608	V$GR_Q6, V$GR_Q6_02	3.05753
SPR	4.76198	V$GR_Q6, V$GR_Q6_02	3.05333
SLC45A2	4.73972	V$GR_Q6, V$GR_Q6_02	3.28246
ARID4B	4.71759	V$GR_Q6, V$GR_Q6_02	3.14771
CRIM1	4.66946	V$GR_Q6, V$GR_Q6_02	3.36915
PLS3	4.65956	V$GR_Q6, V$GR_Q6_02	3.0734
NR1D2	4.6382	V$GR_Q6, V$GR_Q6_02	2.91094
THBS2	4.57457	V$GR_Q6, V$GR_Q6_02	2.50361
VIL1	4.4378	V$GR_Q6, V$GR_Q6_02	2.78611
HIGD2A	4.36784	V$GR_Q6, V$GR_Q6_02	2.8206
TWIST1	4.2489	V$GR_Q6, V$GR_Q6_02	2.61218
BHLHE41	4.17524	V$GR_Q6, V$GR_Q6_02	2.61909
MACROD1	4.02405	V$GR_Q6, V$GR_Q6_02	2.50704
IL5	3.90814	V$GR_Q6, V$GR_Q6_02	2.43051
FBLN5	3.90088	V$GR_Q6, V$GR_Q6_02	2.50445
VEGFB	0		0
